# Supplementary material for: On the force field optimisation of β-lactam cores using the force field Toolkit
Source: J Comput Aided Mol Des. 2022 Jul 11;36(7):537–47. doi: 10.1007/s10822-022-00464-3 (PMC9399072; doi:10.1007/s10822-022-00464-3)
Supplement: Supplementary file 1 — Supplementary file1 (.zip 40.0 KB) [file 10822_2022_464_MOESM1_ESM.zip]

Archive with 22 entries (22 files):
- SI/carbacephem.pdb
- SI/carbacephem.str
- SI/carbapenam.pdb
- SI/carbapenam.str
- SI/carbapenem.pdb
- SI/carbapenem.str
- SI/cephem.pdb
- SI/cephem.str
- SI/monobactam.pdb
- SI/monobactam.str
- SI/oxacephem.pdb
- SI/oxacephem.str
- SI/oxapenam.pdb
- SI/oxapenam.str
- SI/oxapenem.pdb
- SI/oxapenem.str
- SI/penam_analogue.pdb
- SI/penam_analogue.str
- SI/penam.pdb
- SI/penam.str
- SI/penem.pdb
- SI/penem.str
