# Supplementary material for: On the force field optimisation of β-lactam cores using the force field Toolkit
Source: J Comput Aided Mol Des. 2022 Jul 11;36(7):537–47. doi: 10.1007/s10822-022-00464-3 (PMC9399072; doi:10.1007/s10822-022-00464-3)
Supplement: Supplementary file 1 — Supplementary file1 (.zip 40.0 KB) [file 10822_2022_464_MOESM1_ESM.zip › SI/carbacephem.pdb]

CRYST1    0.000    0.000    0.000    90.00    90.00    90.00 P 1           1
ATOM      1  O1  LIG L   1       2.522  -1.094  -1.023  0.80  0.00      LIG  O
ATOM      2  N   LIG L   1       0.618  -0.305   0.222  0.80  0.00      LIG  N
ATOM      3  C1  LIG L   1       0.610   1.140   0.495  0.80  0.00      LIG  C
ATOM      4  C2  LIG L   1      -0.442   1.806  -0.376  0.80  0.00      LIG  C
ATOM      5  C3  LIG L   1       2.082   1.186   0.032  0.80  0.00      LIG  C
ATOM      6  C4  LIG L   1      -1.803   1.155  -0.089  0.80  0.00      LIG  C
ATOM      7  C5  LIG L   1       1.869  -0.289  -0.374  0.80  0.00      LIG  C
ATOM      8  C6  LIG L   1      -1.720  -0.351  -0.040  0.80  0.00      LIG  C
ATOM      9  C7  LIG L   1      -0.568  -1.057   0.064  0.80  0.00      LIG  C
ATOM     10  C8  LIG L   1      -0.528  -2.591   0.229  0.80  0.00      LIG  C
ATOM     11  O2  LIG L   1      -1.506  -3.205  -0.290  0.80  0.00      LIG  O
ATOM     12  O3  LIG L   1       0.449  -3.013   0.910  0.80  0.00      LIG  O
ATOM     13  H1  LIG L   1       0.439   1.354   1.560  1.00  0.00      LIG  H
ATOM     14  H2  LIG L   1      -0.472   2.892  -0.209  1.00  0.00      LIG  H
ATOM     15  H3  LIG L   1      -0.168   1.634  -1.427  1.00  0.00      LIG  H
ATOM     16  H4  LIG L   1       2.297   1.855  -0.809  1.00  0.00      LIG  H
ATOM     17  H5  LIG L   1       2.819   1.335   0.828  1.00  0.00      LIG  H
ATOM     18  H6  LIG L   1      -2.524   1.461  -0.860  1.00  0.00      LIG  H
ATOM     19  H7  LIG L   1      -2.200   1.544   0.862  1.00  0.00      LIG  H
ATOM     20  H8  LIG L   1      -2.636  -0.934  -0.092  1.00  0.00      LIG  H
END
