# Supplementary material for: On the force field optimisation of β-lactam cores using the force field Toolkit
Source: J Comput Aided Mol Des. 2022 Jul 11;36(7):537–47. doi: 10.1007/s10822-022-00464-3 (PMC9399072; doi:10.1007/s10822-022-00464-3)
Supplement: Supplementary file 1 — Supplementary file1 (.zip 40.0 KB) [file 10822_2022_464_MOESM1_ESM.zip › SI/carbacephem.str]

* Toppar stream file generated by
* CHARMM General Force Field (CGenFF) program version 2.5
* For use with CGenFF version 4.5
*

read rtf card append
* Topologies generated by
* CHARMM General Force Field (CGenFF) program version 2.5
*
36 1

! "penalty" is the highest penalty score of the associated parameters.
! Penalties lower than 10 indicate the analogy is fair; penalties between 10
! and 50 mean some basic validation is recommended; penalties higher than
! 50 indicate poor analogy and mandate extensive validation/optimization.

RESI LIG      -1.000 ! param penalty= 184.700 ; charge penalty= 234.285
GROUP            ! CHARGE   CH_PENALTY
ATOM O1     OG2D1  -0.469  !    2.604
ATOM N      NG2R43 -0.139  !  234.285
ATOM C1     CG3RC1 -0.029  !  178.477
ATOM C2     CG321  -0.223  !   87.942
ATOM C3     CG3C41  -0.32  !  111.897
ATOM C4     CG321  -0.245  !   12.318
ATOM C5     CG2R53  0.653  !   57.284
ATOM C6     CG2DC1 -0.133  !   19.760
ATOM C7     CG2D1O  0.185  !  181.212
ATOM C8     CG2O3    0.46  !   54.888
ATOM O2     OG2D2   -0.76  !    3.597
ATOM O3     OG2D2   -0.76  !    3.597
ATOM H1     HGA1     0.09  !    9.181
ATOM H2     HGA2     0.09  !    2.729
ATOM H3     HGA2     0.09  !    2.729
ATOM H4     HGA2     0.09  !    4.361
ATOM H5     HGA2     0.09  !    4.361
ATOM H6     HGA2     0.09  !    0.000
ATOM H7     HGA2     0.09  !    0.000
ATOM H8     HGA4     0.15  !    3.544

BOND O1   C5  
BOND N    C5  
BOND N    C7  
BOND N    C1  
BOND C1   C2  
BOND C1   C3  
BOND C1   H1  
BOND C2   C4  
BOND C2   H2  
BOND C2   H3  
BOND C3   C5  
BOND C3   H4  
BOND C3   H5  
BOND C4   C6  
BOND C4   H6  
BOND C4   H7  
BOND C6   C7  
BOND C6   H8  
BOND C7   C8  
BOND C8   O3  
BOND C8   O2  
IMPR C5     C3     N      O1    
IMPR C7     C6     C8     N     
IMPR C8     O2     O3     C7    

END

read param card flex append
* Parameters generated by analogy by
* CHARMM General Force Field (CGenFF) program version 2.5
*

! Penalties lower than 10 indicate the analogy is fair; penalties between 10
! and 50 mean some basic validation is recommended; penalties higher than
! 50 indicate poor analogy and mandate extensive validation/optimization.


!=============================================================
!
! Parameter file generated by the Force Field ToolKit (ffTK)
!
! For additional information, see:
! http://www.ks.uiuc.edu/Research/vmd/plugins/fftk
! http://www.ks.uiuc.edu/Research/fftk
!
! Authors:
! Christopher G. Mayne
! Beckman Institute for Advanced Science and Technology
! University of Illinois, Urbana-Champaign
! http://www.ks.uiuc.edu/~mayne
! mayne@ks.uiuc.edu
!
! James C. Gumbart
! Georgia Institute of Technology
! http://simbac.gatech.edu
! gumbart_physics.gatech.edu
!
! If you use parameters developed using ffTK, please cite:
! C.G. Mayne, J. Saam, K. Schulten, E. Tajkhorshid, J.C. Gumbart. J. Comput. Chem. 2013, 34, 2757-2770.
!
!=============================================================

BONDS
!V(bond) = Kb(b - b0)**2
!
!Kb: kcal/mole/A**2
!b0: A
!
!atom type Kb b0
!
CG2D1O  CG2DC1  441.273    1.348    ! PY02, 2h-pyran
CG2D1O  CG2O3   238.531    1.535    ! /tmp/php , from CG2DC1 CG2O3, PENALTY= 40
CG2D1O  NG2R43  244.150    1.406    ! /tmp/php , from CG2O1 NG2S1, PENALTY= 110
CG2DC1  CG321   271.345    1.502    ! RETINOL MECH
CG2DC1  HGA4    390.456    1.086    ! RETINOL BTE2, 2-butene
CG2O3   OG2D2   634.722    1.262    ! PROT adm jr. 7/23/91, acetic acid
CG2R53  CG3C41  122.302    1.538    ! AZDO, 2-azetidinone, kevo
CG2R53  NG2R43  234.854    1.383    ! AZDO, 2-azetidinone, kevo
CG2R53  OG2D1   749.384    1.226    ! 560 620 *NEW* 2PDO, 2-pyrrolidinone, kevo
CG321   CG321   205.048    1.531    ! PROT alkane update, adm jr., 3/2/92
CG321   CG3RC1  175.704    1.515    ! CARBOCY carbocyclic sugars
CG321   HGA2    311.133    1.098    ! PROT alkane update, adm jr., 3/2/92
CG3C41  CG3RC1  131.517    1.545    ! /tmp/php , from CG3C41 CG3C41, PENALTY= 44
CG3C41  HGA2    328.728    1.097    ! CBU, cyclobutane, AZDO, 2-azetidinone, lsk
CG3RC1  NG2R43  124.574    1.464    ! /tmp/php , from CG3C41 NG2R43, PENALTY= 44
CG3RC1  HGA1    279.877    1.096    ! CARBOCY carbocyclic sugars

ANGLES
!
!V(angle) = Ktheta(Theta - Theta0)**2
!
!V(Urey-Bradley) = Kub(S - S0)**2
!
!Ktheta: kcal/mole/rad**2
!Theta0: degrees
!Kub: kcal/mole/A**2 (Urey-Bradley)
!S0: A
!
!atom types     Ktheta    Theta0   Kub     S0
!
!
CG2DC1  CG2D1O  CG2O3   58.950   122.976     ! /tmp/php , from CG2DC1 CG2DC1 CG2O3, PENALTY= 40
CG2DC1  CG2D1O  NG2R43  88.768   116.619     ! /tmp/php , from CG2DC1 CG2D1O NG311, PENALTY= 66
CG2O3   CG2D1O  NG2R43  67.407   119.538     ! /tmp/php , from CG2O3 CG2O5 OG2D3, PENALTY= 98.5
CG2D1O  CG2DC1  CG321   100.664  124.349     ! NICH; Kenno: nadh/ppi, jjp1/adm jr. 7/95 says 43.50 128.00 but that's unlikely ==> re-optimize
CG2D1O  CG2DC1  HGA4    64.172   116.397     ! PY02, 2h-pyran
CG321   CG2DC1  HGA4    58.979   119.051     ! RETINOL PROL
CG2D1O  CG2O3   OG2D2   78.127   114.227  50.00    2.3530  ! /tmp/php , from CG2DC1 CG2O3 OG2D2, PENALTY= 3.5
OG2D2   CG2O3   OG2D2   118.121  131.666  70.00    2.2587  ! PROT adm jr. 7/23/91, correction, ACETATE (KK)
CG3C41  CG2R53  NG2R43  84.834   92.175      ! AZDO, 2-azetidinone, kevo
CG3C41  CG2R53  OG2D1   111.566  134.031     ! AZDO, 2-azetidinone, lsk & kevo
NG2R43  CG2R53  OG2D1   78.187   133.600     ! AZDO, 2-azetidinone, lsk & kevo
CG2DC1  CG321   CG321   117.717  112.954     ! RETINOL MECH
CG2DC1  CG321   HGA2    70.153   109.785     ! RETINOL BTE2, 2-butene
CG321   CG321   CG3RC1  124.955  109.064  8.00     2.5610  ! CARBOCY carbocyclic sugars
CG321   CG321   HGA2    56.125   109.262  22.53    2.1790  ! PROT alkane update, adm jr., 3/2/92
CG3RC1  CG321   HGA2    63.777   109.309  22.53    2.1790  ! CARBOCY carbocyclic sugars
HGA2    CG321   HGA2    31.252   106.819  5.40     1.8020  ! PROT alkane update, adm jr., 3/2/92
CG2R53  CG3C41  CG3RC1  149.215  84.988      ! /tmp/php , from CG2R53 CG3C41 CG3C41, PENALTY= 10.3
CG2R53  CG3C41  HGA2    61.987   114.286     ! AZDO, 2-azetidinone, lsk & kevo
CG3RC1  CG3C41  HGA2    52.172   115.826     ! /tmp/php , from CG3C41 CG3C41 HGA2, PENALTY= 10.3
HGA2    CG3C41  HGA2    40.714   109.967  5.40     1.8067  ! CBU, cyclobutane; AZDO, 2-azetidinone; QM by Nikolay Simakov; lsk & kevo
CG321   CG3RC1  CG3C41  136.033  118.454     ! /tmp/php , from CG2O4 CG3C41 CG3C41, PENALTY= 125
CG321   CG3RC1  NG2R43  187.139  109.561     ! /tmp/php , from NG2R43 CG3C41 HGA2, PENALTY= 178.5
CG321   CG3RC1  HGA1    54.871   110.822  22.53    2.1790  ! CARBOCY carbocyclic sugars
CG3C41  CG3RC1  NG2R43  149.658  88.388      ! /tmp/php , from CG3C41 CG3C41 NG2R43, PENALTY= 44
CG3C41  CG3RC1  HGA1    45.148   115.653     ! /tmp/php , from CG3C41 CG3C41 HGA2, PENALTY= 44
NG2R43  CG3RC1  HGA1    54.426   111.993     ! /tmp/php , from NG2R43 CG3C41 HGA2, PENALTY= 44
CG2D1O  NG2R43  CG2R53  117.919  135.578     ! /tmp/php , from CG2R53 NG2R43 HGP1, PENALTY= 142
CG2D1O  NG2R43  CG3RC1  155.261  122.594     ! /tmp/php , from CG3C41 NG2R43 HGP1, PENALTY= 152.3
CG2R53  NG2R43  CG3RC1  159.762  94.584      ! /tmp/php , from CG2R53 NG2R43 CG3C41, PENALTY= 10.3

DIHEDRALS
!
!V(dihedral) = Kchi(1 + cos(n(chi) - delta))
!
!Kchi: kcal/mole
!n: multiplicity
!delta: degrees
!
!atom types             Kchi    n   delta
!
HGA2    CG3C41  CG3RC1  NG2R43  0.0450   3  180.00 ! 
HGA1    CG3RC1  NG2R43  CG2R53  0.1310   3  180.00 ! 
CG3C41  CG2R53  NG2R43  CG2D1O  0.1420   2  180.00 ! 
CG321   CG3RC1  NG2R43  CG2D1O  0.1180   3  0.00  ! 
OG2D1   CG2R53  NG2R43  CG2D1O  0.7500   2  180.00 ! 
CG2R53  CG3C41  CG3RC1  CG321   0.2580   3  180.00 ! 
CG2R53  CG3C41  CG3RC1  HGA1    0.0010   3  180.00 ! 
CG3C41  CG3RC1  NG2R43  CG2D1O  0.0460   3  0.00  ! 
CG321   CG3RC1  NG2R43  CG2R53  0.0120   3  180.00 ! 
HGA2    CG3C41  CG3RC1  CG321   0.0210   3  180.00 ! 
OG2D1   CG2R53  CG3C41  HGA2    0.1440   3  0.00  ! 
HGA2    CG3C41  CG3RC1  HGA1    0.0020   3  180.00 ! 
OG2D1   CG2R53  CG3C41  CG3RC1  0.0170   3  0.00  ! 
HGA1    CG3RC1  NG2R43  CG2D1O  0.0850   3  0.00  ! 
NG2R43  CG2R53  CG3C41  HGA2    0.0450   3  180.00 ! 
CG3RC1  CG321   CG321   HGA2    0.1740   3  0.00  ! 
CG3C41  CG3RC1  NG2R43  CG2R53  0.9130   3  180.00 ! 
CG3C41  CG2R53  NG2R43  CG3RC1  0.1100   2  180.00 ! 
CG2R53  CG3C41  CG3RC1  NG2R43  0.0450   3  180.00 ! 
NG2R43  CG2R53  CG3C41  CG3RC1  0.0140   3  180.00 ! 
OG2D1   CG2R53  NG2R43  CG3RC1  0.0240   2  180.00 ! 
HGA2    CG321   CG3RC1  HGA1    0.0190   3  0.00  ! 
NG2R43  CG2D1O  CG2DC1  HGA4    5.1740   2  180.00 ! 
HGA4    CG2DC1  CG321   CG321   0.0120   3  0.00  ! 
HGA4    CG2DC1  CG321   HGA2    0.0020   3  0.00  ! 
CG321   CG321   CG3RC1  NG2R43  0.0150   3  0.00  ! 
NG2R43  CG2D1O  CG2O3   OG2D2   0.8990   2  180.00 ! 
HGA2    CG321   CG321   HGA2    0.0200   3  0.00  ! 
CG2D1O  CG2DC1  CG321   CG321   0.0760   2  180.00 ! 
CG2D1O  CG2DC1  CG321   CG321   0.0200   3  180.00 ! 
CG2O3   CG2D1O  NG2R43  CG2R53  0.1460   1  180.00 ! 
CG2O3   CG2D1O  NG2R43  CG2R53  0.0360   2  0.00  ! 
HGA2    CG321   CG3RC1  NG2R43  0.0330   3  0.00  ! 
CG2D1O  CG2DC1  CG321   HGA2    0.0050   3  180.00 ! 
CG2DC1  CG2D1O  CG2O3   OG2D2   0.4350   2  180.00 ! 
CG321   CG321   CG3RC1  CG3C41  3.6120   3  0.00  ! 
CG2O3   CG2D1O  NG2R43  CG3RC1  0.0700   1  0.00  ! 
CG2O3   CG2D1O  NG2R43  CG3RC1  0.1280   2  180.00 ! 
HGA2    CG321   CG3RC1  CG3C41  0.0220   3  0.00  ! 
CG2DC1  CG2D1O  NG2R43  CG2R53  2.4930   1  0.00  ! 
CG2DC1  CG2D1O  NG2R43  CG2R53  0.9680   2  0.00  ! 
CG2O3   CG2D1O  CG2DC1  CG321   2.8940   1  0.00  ! 
CG2O3   CG2D1O  CG2DC1  CG321   0.6500   2  180.00 ! 
NG2R43  CG2D1O  CG2DC1  CG321   1.4000   2  180.00 ! 
CG321   CG321   CG3RC1  HGA1    0.0320   3  0.00  ! 
CG2DC1  CG321   CG321   HGA2    0.0110   3  0.00  ! 
CG2O3   CG2D1O  CG2DC1  HGA4    3.5880   2  180.00 ! 
CG2DC1  CG2D1O  NG2R43  CG3RC1  0.1410   1  180.00 ! 
CG2DC1  CG2D1O  NG2R43  CG3RC1  0.0560   2  180.00 ! 
CG2DC1  CG321   CG321   CG3RC1  0.2790   3  0.00  ! 

IMPROPER
!
!V(improper) = Kpsi(psi - psi0)**2
!
!Kpsi: kcal/mole/rad**2
!psi0: degrees
!note that the second column of numbers (0) is ignored
!
!atom types           Kpsi                   psi0
!
CG2D1O  CG2DC1  CG2O3   NG2R43  2.7830   0  0.00   ! /tmp/php , from CG2O5 CG2O3 CG2R61 OG2D3, PENALTY= 160
CG2O3   OG2D2   OG2D2   CG2D1O  35.5166  0  0.00   ! /tmp/php , from CG2O3 OG2D2 OG2D2 CG2DC1, PENALTY= 4
CG2R53  CG3C41  NG2R43  OG2D1   26.8316  0  0.00   ! AZDO, 2-azetidinone, kevo

NONBONDED nbxmod  5 atom cdiel shift vatom vdistance vswitch -
cutnb 14.0 ctofnb 12.0 ctonnb 10.0 eps 1.0 e14fac 1.0 wmin 1.5 
!
!V(Lennard-Jones) = Eps,i,j[(Rmin,i,j/ri,j)**12 - 2(Rmin,i,j/ri,j)**6]
!
!epsilon: kcal/mole, Eps,i,j = sqrt(eps,i * eps,j)
!Rmin/2: A, Rmin,i,j = Rmin/2,i + Rmin/2,j
!
!atom  ignored    epsilon      Rmin/2   ignored   eps,1-4       Rmin/2,1-4
!

END
