# Supplementary material for: On the force field optimisation of β-lactam cores using the force field Toolkit
Source: J Comput Aided Mol Des. 2022 Jul 11;36(7):537–47. doi: 10.1007/s10822-022-00464-3 (PMC9399072; doi:10.1007/s10822-022-00464-3)
Supplement: Supplementary file 1 — Supplementary file1 (.zip 40.0 KB) [file 10822_2022_464_MOESM1_ESM.zip › SI/carbapenam.pdb]

CRYST1    0.000    0.000    0.000    90.00    90.00    90.00 P 1           1
ATOM      1  O1  LIG L   1      -1.017   1.577  -2.136  0.80  0.00      LIG  O
ATOM      2  O2  LIG L   1       3.278  -0.329   0.473  0.80  0.00      LIG  O
ATOM      3  O3  LIG L   1       1.441  -0.348   1.856  0.80  0.00      LIG  O
ATOM      4  N   LIG L   1      -0.190   0.429  -0.204  0.80  0.00      LIG  N
ATOM      5  C1  LIG L   1      -1.113  -0.599   0.345  0.80  0.00      LIG  C
ATOM      6  C2  LIG L   1      -2.234  -0.014  -0.551  0.80  0.00      LIG  C
ATOM      7  C3  LIG L   1      -0.461  -1.941  -0.045  0.80  0.00      LIG  C
ATOM      8  C4  LIG L   1       1.127  -0.146  -0.509  0.80  0.00      LIG  C
ATOM      9  C5  LIG L   1       0.706  -1.559  -0.984  0.80  0.00      LIG  C
ATOM     10  C6  LIG L   1      -1.111   0.845  -1.151  0.80  0.00      LIG  C
ATOM     11  C7  LIG L   1       2.042  -0.259   0.742  0.80  0.00      LIG  C
ATOM     12  H1  LIG L   1      -1.253  -0.500   1.423  1.00  0.00      LIG  H
ATOM     13  H2  LIG L   1      -2.669  -0.709  -1.279  1.00  0.00      LIG  H
ATOM     14  H3  LIG L   1      -3.035   0.530  -0.038  1.00  0.00      LIG  H
ATOM     15  H4  LIG L   1      -0.069  -2.417   0.859  1.00  0.00      LIG  H
ATOM     16  H5  LIG L   1      -1.174  -2.628  -0.520  1.00  0.00      LIG  H
ATOM     17  H6  LIG L   1       1.613   0.440  -1.293  1.00  0.00      LIG  H
ATOM     18  H7  LIG L   1       1.539  -2.269  -0.937  1.00  0.00      LIG  H
ATOM     19  H8  LIG L   1       0.357  -1.500  -2.025  1.00  0.00      LIG  H
END
