# Supplementary material for: On the force field optimisation of β-lactam cores using the force field Toolkit
Source: J Comput Aided Mol Des. 2022 Jul 11;36(7):537–47. doi: 10.1007/s10822-022-00464-3 (PMC9399072; doi:10.1007/s10822-022-00464-3)
Supplement: Supplementary file 1 — Supplementary file1 (.zip 40.0 KB) [file 10822_2022_464_MOESM1_ESM.zip › SI/carbapenam.str]

* Toppar stream file generated by
* CHARMM General Force Field (CGenFF) program version 2.5
* For use with CGenFF version 4.5
*

read rtf card append
* Topologies generated by
* CHARMM General Force Field (CGenFF) program version 2.5
*
36 1

! "penalty" is the highest penalty score of the associated parameters.
! Penalties lower than 10 indicate the analogy is fair; penalties between 10
! and 50 mean some basic validation is recommended; penalties higher than
! 50 indicate poor analogy and mandate extensive validation/optimization.

RESI LIG      -1.000 ! param penalty= 206.000 ; charge penalty= 185.067
GROUP            ! CHARGE   CH_PENALTY
ATOM O1     OG2D1  -0.469 !    1.704
ATOM O2     OG2D2   -0.76 !    6.955
ATOM O3     OG2D2   -0.76 !    6.955
ATOM N      NG2R43 -0.389 !  165.201
ATOM C1     CG3RC1  0.236 !  185.067
ATOM C2     CG3C41 -0.326 !   97.326
ATOM C3     CG3C52 -0.172 !  125.142
ATOM C4     CG3C51  0.145 !   47.531
ATOM C5     CG3C52 -0.231 !   15.268
ATOM C6     CG2R53  0.394 !   56.288
ATOM C7     CG2O3   0.612 !   40.422
ATOM H1     HGA1     0.09 !    9.181
ATOM H2     HGA2     0.09 !    4.361
ATOM H3     HGA2     0.09 !    4.361
ATOM H4     HGA2     0.09 !    1.700
ATOM H5     HGA2     0.09 !    1.700
ATOM H6     HGA1     0.09 !    5.017
ATOM H7     HGA2     0.09 !    0.414
ATOM H8     HGA2     0.09 !    0.414

BOND O1   C6  
BOND O2   C7  
BOND O3   C7  
BOND N    C6  
BOND N    C4  
BOND N    C1  
BOND C1   C3  
BOND C1   C2  
BOND C1   H1  
BOND C2   C6  
BOND C2   H2  
BOND C2   H3  
BOND C3   C5  
BOND C3   H4  
BOND C3   H5  
BOND C4   C5  
BOND C4   C7  
BOND C4   H6  
BOND C5   H7  
BOND C5   H8  
IMPR C6     C2     N      O1    
IMPR C7     O2     O3     C4    

END

read param card flex append
* Parameters generated by analogy by
* CHARMM General Force Field (CGenFF) program version 2.5
*

! Penalties lower than 10 indicate the analogy is fair; penalties between 10
! and 50 mean some basic validation is recommended; penalties higher than
! 50 indicate poor analogy and mandate extensive validation/optimization.


!=============================================================
!
! Parameter file generated by the Force Field ToolKit (ffTK)
!
! For additional information, see:
! http://www.ks.uiuc.edu/Research/vmd/plugins/fftk
! http://www.ks.uiuc.edu/Research/fftk
!
! Authors:
! Christopher G. Mayne
! Beckman Institute for Advanced Science and Technology
! University of Illinois, Urbana-Champaign
! http://www.ks.uiuc.edu/~mayne
! mayne@ks.uiuc.edu
!
! James C. Gumbart
! Georgia Institute of Technology
! http://simbac.gatech.edu
! gumbart_physics.gatech.edu
!
! If you use parameters developed using ffTK, please cite:
! C.G. Mayne, J. Saam, K. Schulten, E. Tajkhorshid, J.C. Gumbart. J. Comput. Chem. 2013, 34, 2757-2770.
!
!=============================================================

BONDS
!V(bond) = Kb(b - b0)**2
!
!Kb: kcal/mole/A**2
!b0: A
!
!atom type Kb b0
!
CG2O3   CG3C51  254.184    1.543    ! PROT 6-31g* AcProNH2, ProNH2, AcProNHCH3 RLD 4/23/93
CG2O3   OG2D2   626.779    1.266    ! PROT adm jr. 7/23/91, acetic acid
CG2R53  CG3C41  156.426    1.541    ! AZDO, 2-azetidinone, kevo
CG2R53  NG2R43  232.014    1.385    ! AZDO, 2-azetidinone, kevo
CG2R53  OG2D1   722.598    1.234    ! 560 620 *NEW* 2PDO, 2-pyrrolidinone, kevo
CG3C41  CG3RC1  120.984    1.541    ! /tmp/php , from CG3C41 CG3C41, PENALTY= 44
CG3C41  HGA2    340.937    1.098    ! CBU, cyclobutane, AZDO, 2-azetidinone, lsk
CG3C51  CG3C52  166.903    1.544    ! THF, nucleotide CSD/NDB survey, 5/30/06,viv
CG3C51  NG2R43  192.196    1.453    ! /tmp/php , from CG3C51 NG2S0, PENALTY= 60
CG3C51  HGA1    339.663    1.097    ! THF, THF neutron diffr., 5/30/06, viv
CG3C52  CG3C52  193.792    1.541    ! THF, nucleotide CSD/NDB survey, 5/30/06,viv; increased to 1.53 by kevo
CG3C52  CG3RC1  176.146    1.535    ! CARBOCY carbocyclic sugars
CG3C52  HGA2    327.914    1.097    ! THF, THF neutron diffr., 5/30/06, viv
CG3RC1  NG2R43  111.682    1.489    ! /tmp/php , from CG3C41 NG2R43, PENALTY= 44
CG3RC1  HGA1    286.858    1.090    ! CARBOCY carbocyclic sugars

ANGLES
!
!V(angle) = Ktheta(Theta - Theta0)**2
!
!V(Urey-Bradley) = Kub(S - S0)**2
!
!Ktheta: kcal/mole/rad**2
!Theta0: degrees
!Kub: kcal/mole/A**2 (Urey-Bradley)
!S0: A
!
!atom types     Ktheta    Theta0   Kub     S0
!
!
CG3C51  CG2O3   OG2D2   72.850   114.697  50.00    2.3530  ! PROT AcProNH2, ProNH2, AcProNHCH3 RLD 4/23/93
OG2D2   CG2O3   OG2D2   103.215  131.112  70.00    2.2587  ! PROT adm jr. 7/23/91, correction, ACETATE (KK)
CG3C41  CG2R53  NG2R43  89.963   93.207      ! AZDO, 2-azetidinone, kevo
CG3C41  CG2R53  OG2D1   81.739   134.651     ! AZDO, 2-azetidinone, lsk & kevo
NG2R43  CG2R53  OG2D1   58.012   131.871     ! AZDO, 2-azetidinone, lsk & kevo
CG2R53  CG3C41  CG3RC1  83.468   84.907      ! /tmp/php , from CG2R53 CG3C41 CG3C41, PENALTY= 10.3
CG2R53  CG3C41  HGA2    84.003   114.964     ! AZDO, 2-azetidinone, lsk & kevo
CG3RC1  CG3C41  HGA2    42.832   116.372     ! /tmp/php , from CG3C41 CG3C41 HGA2, PENALTY= 10.3
HGA2    CG3C41  HGA2    33.748   109.760  5.40     1.8067  ! CBU, cyclobutane; AZDO, 2-azetidinone; QM by Nikolay Simakov; lsk & kevo
CG2O3   CG3C51  CG3C52  86.670   109.653     ! PROT AcProNH2, ProNH2, AcProNHCH3 RLD 4/23/93
CG2O3   CG3C51  NG2R43  108.640  111.678     ! /tmp/php , from CG2O3 CG3C51 NG2S0, PENALTY= 3.5
CG2O3   CG3C51  HGA1    54.947   111.924     ! PROT AcProNH2, ProNH2, AcProNHCH3 RLD 4/23/93
CG3C52  CG3C51  NG2R43  140.526  103.242     ! /tmp/php , from CG3C52 CG3C51 NG2S0, PENALTY= 3.5
CG3C52  CG3C51  HGA1    78.100   111.976  22.53    2.1790  ! TF2M, viv
NG2R43  CG3C51  HGA1    65.174   111.173     ! /tmp/php , from NG2S0 CG3C51 HGA1, PENALTY= 3.5
CG3C51  CG3C52  CG3C52  121.268  105.927  11.16    2.5610  ! THF, nucleotide CSD/NDB survey, 05/30/06, viv
CG3C51  CG3C52  HGA2    65.125   110.382  22.53    2.1790  ! TF2M, viv
CG3C52  CG3C52  CG3RC1  84.871   104.947  8.00     2.5610  ! CARBOCY carbocyclic sugars
CG3C52  CG3C52  HGA2    52.618   110.875  22.53    2.1790  ! TF2M, viv
CG3RC1  CG3C52  HGA2    53.571   110.730  22.53    2.1790  ! CARBOCY carbocyclic sugars
HGA2    CG3C52  HGA2    26.336   108.492  5.40     1.8020  ! THF, 10/17/05 viv
CG3C41  CG3RC1  CG3C52  147.597  119.092  8.00     2.5610  ! /tmp/php , from CG3C31 CG3RC1 CG3C52, PENALTY= 201.9
CG3C41  CG3RC1  NG2R43  211.994  88.680      ! /tmp/php , from CG3C41 CG3C41 NG2R43, PENALTY= 44
CG3C41  CG3RC1  HGA1    54.760   115.974     ! /tmp/php , from CG3C41 CG3C41 HGA2, PENALTY= 44
CG3C52  CG3RC1  NG2R43  115.798  104.548     ! /tmp/php , from CG3C52 CG3RC1 NG2R61, PENALTY= 206
CG3C52  CG3RC1  HGA1    35.134   112.564  22.53    2.1790  ! CARBOCY carbocyclic sugars
NG2R43  CG3RC1  HGA1    56.564   112.419     ! /tmp/php , from NG2R43 CG3C41 HGA2, PENALTY= 44
CG2R53  NG2R43  CG3C51  178.877  124.483     ! /tmp/php , from CG2R53 NG2R43 HGP1, PENALTY= 139.5
CG2R53  NG2R43  CG3RC1  130.187  92.709      ! /tmp/php , from CG2R53 NG2R43 CG3C41, PENALTY= 10.3
CG3C51  NG2R43  CG3RC1  158.868  111.180     ! /tmp/php , from CG3C41 NG2R43 HGP1, PENALTY= 149.8

DIHEDRALS
!
!V(dihedral) = Kchi(1 + cos(n(chi) - delta))
!
!Kchi: kcal/mole
!n: multiplicity
!delta: degrees
!
!atom types             Kchi    n   delta
!
CG3C52  CG3C51  NG2R43  CG3RC1  0.0470   3  0.00  ! 
HGA1    CG3C51  CG3C52  HGA2    0.1670   3  0.00  ! 
CG3C52  CG3RC1  NG2R43  CG3C51  0.0510   3  180.00 ! 
HGA2    CG3C52  CG3RC1  CG3C41  0.0490   3  0.00  ! 
HGA2    CG3C41  CG3RC1  CG3C52  0.0560   3  180.00 ! 
CG3C41  CG2R53  NG2R43  CG3C51  2.9850   2  180.00 ! 
OG2D1   CG2R53  NG2R43  CG3C51  2.9300   2  180.00 ! 
CG3C52  CG3C52  CG3RC1  HGA1    0.1780   3  180.00 ! 
CG2O3   CG3C51  NG2R43  CG2R53  0.2780   3  0.00  ! 
CG2O3   CG3C51  CG3C52  CG3C52  0.2530   3  0.00  ! 
HGA1    CG3RC1  NG2R43  CG2R53  0.1150   3  180.00 ! 
HGA2    CG3C41  CG3RC1  NG2R43  0.0050   3  180.00 ! 
CG3RC1  CG3C52  CG3C52  HGA2    0.8700   3  0.00  ! 
NG2R43  CG3C51  CG3C52  CG3C52  0.0150   3  0.00  ! 
HGA1    CG3C51  CG3C52  CG3C52  0.0270   3  0.00  ! 
HGA1    CG3C51  NG2R43  CG2R53  0.0030   3  0.00  ! 
HGA2    CG3C52  CG3RC1  HGA1    0.0180   3  180.00 ! 
CG3C41  CG3RC1  NG2R43  CG3C51  0.0050   3  180.00 ! 
CG2O3   CG3C51  NG2R43  CG3RC1  0.0170   3  0.00  ! 
CG2R53  CG3C41  CG3RC1  HGA1    0.0890   3  180.00 ! 
CG3C52  CG3RC1  NG2R43  CG2R53  0.1880   3  180.00 ! 
CG3C52  CG3C52  CG3RC1  NG2R43  0.0410   3  180.00 ! 
HGA1    CG3C51  NG2R43  CG3RC1  0.1160   3  0.00  ! 
HGA2    CG3C52  CG3C52  HGA2    0.2940   3  0.00  ! 
OG2D1   CG2R53  CG3C41  HGA2    1.3850   3  0.00  ! 
HGA1    CG3RC1  NG2R43  CG3C51  0.0160   3  180.00 ! 
CG3C52  CG3C51  NG2R43  CG2R53  0.0690   3  0.00  ! 
OG2D1   CG2R53  CG3C41  CG3RC1  2.1550   3  0.00  ! 
HGA2    CG3C41  CG3RC1  HGA1    0.0160   3  180.00 ! 
HGA2    CG3C52  CG3RC1  NG2R43  0.1500   3  180.00 ! 
CG2O3   CG3C51  CG3C52  HGA2    0.0150   3  0.00  ! 
NG2R43  CG2R53  CG3C41  HGA2    0.0140   3  180.00 ! 
CG2R53  CG3C41  CG3RC1  CG3C52  0.4390   3  180.00 ! 
CG3C52  CG3C52  CG3RC1  CG3C41  0.0130   2  0.00  ! 
CG3C52  CG3C52  CG3RC1  CG3C41  0.0280   3  0.00  ! 
CG3C52  CG3C52  CG3RC1  CG3C41  0.0710   6  0.00  ! 
CG3C51  CG3C52  CG3C52  HGA2    0.4510   3  0.00  ! 
OG2D1   CG2R53  NG2R43  CG3RC1  2.7450   2  180.00 ! 
NG2R43  CG2R53  CG3C41  CG3RC1  0.7510   3  180.00 ! 
CG2R53  CG3C41  CG3RC1  NG2R43  0.5490   3  180.00 ! 
CG3C41  CG2R53  NG2R43  CG3RC1  0.5180   2  180.00 ! 
CG3C41  CG3RC1  NG2R43  CG2R53  0.4710   3  180.00 ! 
CG3C51  CG3C52  CG3C52  CG3RC1  0.2330   3  180.00 ! 
NG2R43  CG3C51  CG3C52  HGA2    0.0110   3  0.00  ! 
OG2D2   CG2O3   CG3C51  CG3C52  0.0000   2  180.00 ! 
OG2D2   CG2O3   CG3C51  NG2R43  0.0000   2  0.00  ! 
OG2D2   CG2O3   CG3C51  HGA1    0.0730   2  0.00  ! 

IMPROPER
!
!V(improper) = Kpsi(psi - psi0)**2
!
!Kpsi: kcal/mole/rad**2
!psi0: degrees
!note that the second column of numbers (0) is ignored
!
!atom types           Kpsi                   psi0
!
CG2O3   OG2D2   OG2D2   CG3C51  30.4885  0  0.00   ! /tmp/php , from CG2O3 OG2D2 OG2D2 CG321, PENALTY= 6.5
CG2R53  CG3C41  NG2R43  OG2D1   56.9133  0  0.00   ! AZDO, 2-azetidinone, kevo

NONBONDED nbxmod  5 atom cdiel shift vatom vdistance vswitch -
cutnb 14.0 ctofnb 12.0 ctonnb 10.0 eps 1.0 e14fac 1.0 wmin 1.5 
!
!V(Lennard-Jones) = Eps,i,j[(Rmin,i,j/ri,j)**12 - 2(Rmin,i,j/ri,j)**6]
!
!epsilon: kcal/mole, Eps,i,j = sqrt(eps,i * eps,j)
!Rmin/2: A, Rmin,i,j = Rmin/2,i + Rmin/2,j
!
!atom  ignored    epsilon      Rmin/2   ignored   eps,1-4       Rmin/2,1-4
!

END
