# Supplementary material for: On the force field optimisation of β-lactam cores using the force field Toolkit
Source: J Comput Aided Mol Des. 2022 Jul 11;36(7):537–47. doi: 10.1007/s10822-022-00464-3 (PMC9399072; doi:10.1007/s10822-022-00464-3)
Supplement: Supplementary file 1 — Supplementary file1 (.zip 40.0 KB) [file 10822_2022_464_MOESM1_ESM.zip › SI/carbapenem.pdb]

CRYST1    0.000    0.000    0.000    90.00    90.00    90.00 P 1           1
ATOM      1  O1  LIG L   1       2.269   0.395   0.864  0.80  0.00      LIG  O
ATOM      2  N   LIG L   1       0.252   0.294  -0.455  0.80  0.00      LIG  N
ATOM      3  C1  LIG L   1      -0.396  -1.043  -0.452  0.80  0.00      LIG  C
ATOM      4  C2  LIG L   1       0.894  -1.633   0.162  0.80  0.00      LIG  C
ATOM      5  C3  LIG L   1      -1.666  -0.837   0.392  0.80  0.00      LIG  C
ATOM      6  C4  LIG L   1       1.346  -0.163   0.291  0.80  0.00      LIG  C
ATOM      7  C5  LIG L   1      -0.719   1.303  -0.110  0.80  0.00      LIG  C
ATOM      8  C6  LIG L   1      -1.837   0.671   0.322  0.80  0.00      LIG  C
ATOM      9  C7  LIG L   1      -0.502   2.804  -0.333  0.80  0.00      LIG  C
ATOM     10  O2  LIG L   1       0.492   3.101  -1.053  0.80  0.00      LIG  O
ATOM     11  O3  LIG L   1      -1.381   3.534   0.217  0.80  0.00      LIG  O
ATOM     12  H1  LIG L   1      -0.636  -1.383  -1.468  1.00  0.00      LIG  H
ATOM     13  H2  LIG L   1       1.503  -2.248  -0.509  1.00  0.00      LIG  H
ATOM     14  H3  LIG L   1       0.780  -2.138   1.127  1.00  0.00      LIG  H
ATOM     15  H4  LIG L   1      -1.527  -1.172   1.434  1.00  0.00      LIG  H
ATOM     16  H5  LIG L   1      -2.519  -1.395  -0.015  1.00  0.00      LIG  H
ATOM     17  H6  LIG L   1      -2.723   1.212   0.635  1.00  0.00      LIG  H
END
