# Supplementary material for: On the force field optimisation of β-lactam cores using the force field Toolkit
Source: J Comput Aided Mol Des. 2022 Jul 11;36(7):537–47. doi: 10.1007/s10822-022-00464-3 (PMC9399072; doi:10.1007/s10822-022-00464-3)
Supplement: Supplementary file 1 — Supplementary file1 (.zip 40.0 KB) [file 10822_2022_464_MOESM1_ESM.zip › SI/carbapenem.str]

* Toppar stream file generated by
* CHARMM General Force Field (CGenFF) program version 2.5
* For use with CGenFF version 4.5
*

read rtf card append
* Topologies generated by
* CHARMM General Force Field (CGenFF) program version 2.5
*
36 1

! "penalty" is the highest penalty score of the associated parameters.
! Penalties lower than 10 indicate the analogy is fair; penalties between 10
! and 50 mean some basic validation is recommended; penalties higher than
! 50 indicate poor analogy and mandate extensive validation/optimization.

RESI LIG      -1.000 ! param penalty= 206.000 ; charge penalty= 207.879
GROUP            ! CHARGE   CH_PENALTY
ATOM O1     OG2D1  -0.469 !    2.604
ATOM N      NG2R43 -0.428 !  207.879
ATOM C1     CG3RC1  -0.01 !  186.622
ATOM C2     CG3C41  -0.26 !   99.143
ATOM C3     CG3C52 -0.195 !  126.384
ATOM C4     CG2R53  0.613 !   57.678
ATOM C5     CG2R51    0.5 !  162.231
ATOM C6     CG2R51 -0.333 !   55.357
ATOM C7     CG2O3   0.477 !  141.872
ATOM O2     OG2D2   -0.76 !    5.823
ATOM O3     OG2D2   -0.76 !    5.823
ATOM H1     HGA1     0.09 !    9.198
ATOM H2     HGA2     0.089!    4.361
ATOM H3     HGA2     0.09 !    4.361
ATOM H4     HGA2     0.09 !    1.700
ATOM H5     HGA2     0.09 !    1.700
ATOM H6     HGR51   0.176 !   22.834

BOND O1   C4  
BOND N    C1  
BOND N    C5  
BOND N    C4  
BOND C1   C2  
BOND C1   C3  
BOND C1   H1  
BOND C2   C4  
BOND C2   H2  
BOND C2   H3  
BOND C3   C6  
BOND C3   H4  
BOND C3   H5  
BOND C5   C7  
BOND C5   C6  
BOND C6   H6  
BOND C7   O2  
BOND C7   O3  
IMPR C4     C2     N      O1    
IMPR C7     O3     O2     C5    

END

read param card flex append
* Parameters generated by analogy by
* CHARMM General Force Field (CGenFF) program version 2.5
*

! Penalties lower than 10 indicate the analogy is fair; penalties between 10
! and 50 mean some basic validation is recommended; penalties higher than
! 50 indicate poor analogy and mandate extensive validation/optimization.


!=============================================================
!
! Parameter file generated by the Force Field ToolKit (ffTK)
!
! For additional information, see:
! http://www.ks.uiuc.edu/Research/vmd/plugins/fftk
! http://www.ks.uiuc.edu/Research/fftk
!
! Authors:
! Christopher G. Mayne
! Beckman Institute for Advanced Science and Technology
! University of Illinois, Urbana-Champaign
! http://www.ks.uiuc.edu/~mayne
! mayne@ks.uiuc.edu
!
! James C. Gumbart
! Georgia Institute of Technology
! http://simbac.gatech.edu
! gumbart_physics.gatech.edu
!
! If you use parameters developed using ffTK, please cite:
! C.G. Mayne, J. Saam, K. Schulten, E. Tajkhorshid, J.C. Gumbart. J. Comput. Chem. 2013, 34, 2757-2770.
!
!=============================================================

BONDS
!V(bond) = Kb(b - b0)**2
!
!Kb: kcal/mole/A**2
!b0: A
!
!atom type Kb b0
!
CG2O3   CG2R51  267.412    1.516    ! /tmp/php , from CG2O1 CG2R51, PENALTY= 10
CG2O3   OG2D2   611.683    1.260    ! PROT adm jr. 7/23/91, acetic acid
CG2R51  CG2R51  442.674    1.349    ! PROT histidine, adm jr., 6/27/90
CG2R51  CG3C52  187.261    1.516    ! 2PRP, 2-pyrroline.H+; 2PRL, 2-pyrroline; 3PRL, 3-pyrroline, kevo
CG2R51  NG2R43  204.266    1.435    ! /tmp/php , from CG2R61 NG2S1, PENALTY= 85
CG2R51  HGR51   348.897    1.083    ! INDO/TRP
CG2R53  CG3C41  120.419    1.547    ! AZDO, 2-azetidinone, kevo
CG2R53  NG2R43  230.107    1.405    ! AZDO, 2-azetidinone, kevo
CG2R53  OG2D1   747.753    1.226    ! 560 620 *NEW* 2PDO, 2-pyrrolidinone, kevo
CG3C41  CG3RC1  146.863    1.548    ! /tmp/php , from CG3C41 CG3C41, PENALTY= 44
CG3C41  HGA2    339.708    1.096    ! CBU, cyclobutane, AZDO, 2-azetidinone, lsk
CG3C52  CG3RC1  123.368    1.542    ! CARBOCY carbocyclic sugars
CG3C52  HGA2    308.283    1.101    ! THF, THF neutron diffr., 5/30/06, viv
CG3RC1  NG2R43  110.176    1.493    ! /tmp/php , from CG3C41 NG2R43, PENALTY= 44
CG3RC1  HGA1    286.147    1.098    ! CARBOCY carbocyclic sugars

ANGLES
!
!V(angle) = Ktheta(Theta - Theta0)**2
!
!V(Urey-Bradley) = Kub(S - S0)**2
!
!Ktheta: kcal/mole/rad**2
!Theta0: degrees
!Kub: kcal/mole/A**2 (Urey-Bradley)
!S0: A
!
!atom types     Ktheta    Theta0   Kub     S0
!
!
CG2R51  CG2O3   OG2D2   78.387   114.070  50.00    2.3530  ! /tmp/php , from CG2R61 CG2O3 OG2D2, PENALTY= 8.5
OG2D2   CG2O3   OG2D2   121.082  132.062  70.00    2.2587  ! PROT adm jr. 7/23/91, correction, ACETATE (KK)
CG2O3   CG2R51  CG2R51  49.474   128.462     ! /tmp/php , from CG2O1 CG2R51 CG2R51, PENALTY= 7.5
CG2O3   CG2R51  NG2R43  60.343   121.151  32.00    2.4830  ! /tmp/php , from NG2D1 CG2R64 NG2P1, PENALTY= 137
CG2R51  CG2R51  CG3C52  126.750  112.497     ! 2PRP, 2-pyrroline.H+; 2PRL, 2-pyrroline, kevo
CG2R51  CG2R51  NG2R43  112.191  109.748     ! /tmp/php , from CG2O1 CG2R51 CG2R51, PENALTY= 55
CG2R51  CG2R51  HGR51   61.263   123.321  25.00    2.1730  ! INDO/TRP
CG3C52  CG2R51  HGR51   60.919   124.543     ! 2PRP, 2-pyrroline.H+; 2PRL, 2-pyrroline, kevo
CG3C41  CG2R53  NG2R43  148.098  92.571      ! AZDO, 2-azetidinone, kevo
CG3C41  CG2R53  OG2D1   80.641   134.649     ! AZDO, 2-azetidinone, lsk & kevo
NG2R43  CG2R53  OG2D1   71.629   133.761     ! AZDO, 2-azetidinone, lsk & kevo
CG2R53  CG3C41  CG3RC1  136.208  84.789      ! /tmp/php , from CG2R53 CG3C41 CG3C41, PENALTY= 10.3
CG2R53  CG3C41  HGA2    47.436   114.477     ! AZDO, 2-azetidinone, lsk & kevo
CG3RC1  CG3C41  HGA2    55.170   115.504     ! /tmp/php , from CG3C41 CG3C41 HGA2, PENALTY= 10.3
HGA2    CG3C41  HGA2    33.602   109.588  5.40     1.8067  ! CBU, cyclobutane; AZDO, 2-azetidinone; QM by Nikolay Simakov; lsk & kevo
CG2R51  CG3C52  CG3RC1  163.679  101.830     ! /tmp/php , from CG2R51 CG3C52 CG3C52, PENALTY= 1.1
CG2R51  CG3C52  HGA2    55.626   112.297     ! 2PRP, 2-pyrroline.H+; 2PRL, 2-pyrroline, kevo
CG3RC1  CG3C52  HGA2    49.005   111.347  22.53    2.1790  ! CARBOCY carbocyclic sugars
HGA2    CG3C52  HGA2    36.913   107.039  5.40     1.8020  ! THF, 10/17/05 viv
CG3C41  CG3RC1  CG3C52  177.928  121.870  8.00     2.5610  ! /tmp/php , from CG3C31 CG3RC1 CG3C52, PENALTY= 201.9
CG3C41  CG3RC1  NG2R43  145.727  88.949      ! /tmp/php , from CG3C41 CG3C41 NG2R43, PENALTY= 44
CG3C41  CG3RC1  HGA1    72.051   115.498     ! /tmp/php , from CG3C41 CG3C41 HGA2, PENALTY= 44
CG3C52  CG3RC1  NG2R43  144.249  103.541     ! /tmp/php , from CG3C52 CG3RC1 NG2R61, PENALTY= 206
CG3C52  CG3RC1  HGA1    49.665   111.470  22.53    2.1790  ! CARBOCY carbocyclic sugars
NG2R43  CG3RC1  HGA1    47.694   111.263     ! /tmp/php , from NG2R43 CG3C41 HGA2, PENALTY= 44
CG2R51  NG2R43  CG2R53  146.209  128.954     ! /tmp/php , from CG2R53 NG2R43 HGP1, PENALTY= 143
CG2R51  NG2R43  CG3RC1  130.423  109.442     ! /tmp/php , from CG3C41 NG2R43 HGP1, PENALTY= 153.3
CG2R53  NG2R43  CG3RC1  127.708  92.782      ! /tmp/php , from CG2R53 NG2R43 CG3C41, PENALTY= 10.3

DIHEDRALS
!
!V(dihedral) = Kchi(1 + cos(n(chi) - delta))
!
!Kchi: kcal/mole
!n: multiplicity
!delta: degrees
!
!atom types             Kchi    n   delta
!
HGA1    CG3RC1  NG2R43  CG2R51  0.0950   3  180.00 ! 
HGA2    CG3C52  CG3RC1  CG3C41  0.0190   3  180.00 ! 
HGA2    CG3C41  CG3RC1  CG3C52  0.0220   3  180.00 ! 
HGA1    CG3RC1  NG2R43  CG2R53  0.0260   3  180.00 ! 
HGA2    CG3C41  CG3RC1  NG2R43  0.0100   3  180.00 ! 
CG2R51  CG2R51  NG2R43  CG3RC1  3.2110   1  180.00 ! 
CG2R51  CG2R51  NG2R43  CG3RC1  0.8530   2  180.00 ! 
HGR51   CG2R51  CG3C52  HGA2    0.1660   3  0.00  ! 
CG2O3   CG2R51  CG2R51  CG3C52  1.8960   2  180.00 ! 
HGA2    CG3C52  CG3RC1  HGA1    0.2000   3  180.00 ! 
HGR51   CG2R51  CG3C52  CG3RC1  0.8370   2  180.00 ! 
CG2R51  CG3C52  CG3RC1  NG2R43  0.0660   3  180.00 ! 
CG3C52  CG3RC1  NG2R43  CG2R51  0.1710   3  180.00 ! 
CG3C41  CG2R53  NG2R43  CG2R51  0.9410   2  180.00 ! 
CG2R53  CG3C41  CG3RC1  HGA1    0.0330   3  180.00 ! 
OG2D1   CG2R53  NG2R43  CG2R51  1.5190   2  180.00 ! 
CG2O3   CG2R51  NG2R43  CG2R53  0.0420   2  0.00  ! 
CG3C52  CG3RC1  NG2R43  CG2R53  0.0160   3  180.00 ! 
CG2R51  CG2R51  CG3C52  HGA2    0.0090   3  180.00 ! 
CG2R51  CG2R51  CG3C52  CG3RC1  0.0670   3  180.00 ! 
OG2D1   CG2R53  CG3C41  HGA2    0.0400   3  0.00  ! 
CG2R51  CG3C52  CG3RC1  CG3C41  0.1620   3  180.00 ! 
OG2D1   CG2R53  CG3C41  CG3RC1  0.1470   3  0.00  ! 
HGA2    CG3C41  CG3RC1  HGA1    0.0230   3  180.00 ! 
HGA2    CG3C52  CG3RC1  NG2R43  0.0520   3  180.00 ! 
CG3C41  CG3RC1  NG2R43  CG2R51  0.0290   3  180.00 ! 
CG2O3   CG2R51  NG2R43  CG3RC1  2.1050   1  0.00  ! 
CG2O3   CG2R51  NG2R43  CG3RC1  0.3510   2  180.00 ! 
CG2O3   CG2R51  CG2R51  HGR51   2.5280   2  180.00 ! 
NG2R43  CG2R53  CG3C41  HGA2    0.0350   3  180.00 ! 
CG2R53  CG3C41  CG3RC1  CG3C52  1.2290   3  180.00 ! 
CG2R51  CG2R51  NG2R43  CG2R53  0.0490   2  0.00  ! 
OG2D1   CG2R53  NG2R43  CG3RC1  0.2620   2  180.00 ! 
NG2R43  CG2R53  CG3C41  CG3RC1  0.0540   3  180.00 ! 
CG2R53  CG3C41  CG3RC1  NG2R43  0.1410   3  180.00 ! 
CG3C41  CG2R53  NG2R43  CG3RC1  0.2300   2  180.00 ! 
CG3C41  CG3RC1  NG2R43  CG2R53  0.0270   3  180.00 ! 
CG3C52  CG2R51  CG2R51  NG2R43  0.3820   2  180.00 ! 
CG2R51  CG3C52  CG3RC1  HGA1    0.1550   3  180.00 ! 
NG2R43  CG2R51  CG2R51  HGR51   4.0720   2  180.00 ! 
OG2D2   CG2O3   CG2R51  NG2R43  0.9960   2  180.00 ! 
OG2D2   CG2O3   CG2R51  NG2R43  0.0330   4  180.00 ! 
OG2D2   CG2O3   CG2R51  CG2R51  0.2650   2  180.00 ! 
OG2D2   CG2O3   CG2R51  CG2R51  0.0000   4  180.00 ! 

IMPROPER
!
!V(improper) = Kpsi(psi - psi0)**2
!
!Kpsi: kcal/mole/rad**2
!psi0: degrees
!note that the second column of numbers (0) is ignored
!
!atom types           Kpsi                   psi0
!
CG2O3   OG2D2   OG2D2   CG2R51  29.6810  0  0.00   ! /tmp/php , from CG2O3 OG2D2 OG2D2 CG2R61, PENALTY= 4.5
CG2R53  CG3C41  NG2R43  OG2D1   165.9869  0  0.00   ! AZDO, 2-azetidinone, kevo

NONBONDED nbxmod  5 atom cdiel shift vatom vdistance vswitch -
cutnb 14.0 ctofnb 12.0 ctonnb 10.0 eps 1.0 e14fac 1.0 wmin 1.5 
!
!V(Lennard-Jones) = Eps,i,j[(Rmin,i,j/ri,j)**12 - 2(Rmin,i,j/ri,j)**6]
!
!epsilon: kcal/mole, Eps,i,j = sqrt(eps,i * eps,j)
!Rmin/2: A, Rmin,i,j = Rmin/2,i + Rmin/2,j
!
!atom  ignored    epsilon      Rmin/2   ignored   eps,1-4       Rmin/2,1-4
!

END
