# Supplementary material for: On the force field optimisation of β-lactam cores using the force field Toolkit
Source: J Comput Aided Mol Des. 2022 Jul 11;36(7):537–47. doi: 10.1007/s10822-022-00464-3 (PMC9399072; doi:10.1007/s10822-022-00464-3)
Supplement: Supplementary file 1 — Supplementary file1 (.zip 40.0 KB) [file 10822_2022_464_MOESM1_ESM.zip › SI/cephem.pdb]

CRYST1    0.000    0.000    0.000  90.00  90.00  90.00 P 1           1
ATOM      1  S1  LIG C1669      15.383  29.424  25.134  1.00  0.00      LIG  S
ATOM      2  O2  LIG C1669      18.255  26.405  23.743  1.00  0.00      LIG  O
ATOM      3  O3  LIG C1669      19.402  30.294  21.644  1.00  0.00      LIG  O
ATOM      4  H0  LIG C1669      15.734  26.587  25.298  1.00  0.00      LIG  H
ATOM      5  O4  LIG C1669      18.547  28.262  20.979  1.00  0.00      LIG  O
ATOM      6  N5  LIG C1669      16.820  28.247  23.149  1.00  0.00      LIG  N
ATOM      7  C6  LIG C1669      15.780  26.773  24.220  1.00  0.00      LIG  C
ATOM      8  C7  LIG C1669      15.506  28.222  23.772  1.00  0.00      LIG  C
ATOM      9  C8  LIG C1669      17.204  27.018  23.680  1.00  0.00      LIG  C
ATOM     10  C9  LIG C1669      17.500  29.415  22.753  1.00  0.00      LIG  C
ATOM     11  C10 LIG C1669      17.023  30.608  23.178  1.00  0.00      LIG  C
ATOM     12  C11 LIG C1669      15.870  30.857  24.109  1.00  0.00      LIG  C
ATOM     13  C21 LIG C1669      18.617  29.304  21.689  1.00  0.00      LIG  C
ATOM     14  H1  LIG C1669      17.553  31.481  22.802  1.00  0.00      LIG  H
ATOM     15  H4  LIG C1669      15.213  26.012  23.675  1.00  0.00      LIG  H
ATOM     16  H5  LIG C1669      14.690  28.385  23.058  1.00  0.00      LIG  H
ATOM     17  H6  LIG C1669      14.987  31.214  23.560  1.00  0.00      LIG  H
ATOM     18  H7  LIG C1669      16.139  31.646  24.823  1.00  0.00      LIG  H
END
