# Supplementary material for: On the force field optimisation of β-lactam cores using the force field Toolkit
Source: J Comput Aided Mol Des. 2022 Jul 11;36(7):537–47. doi: 10.1007/s10822-022-00464-3 (PMC9399072; doi:10.1007/s10822-022-00464-3)
Supplement: Supplementary file 1 — Supplementary file1 (.zip 40.0 KB) [file 10822_2022_464_MOESM1_ESM.zip › SI/cephem.str]

* Toppar stream file generated by
* CHARMM General Force Field (CGenFF) program version 2.5
* For use with CGenFF version 4.5
*

read rtf card append
* Topologies generated by
* CHARMM General Force Field (CGenFF) program version 2.5
* using valence-based bond orders
*
36 1

! "penalty" is the highest penalty score of the associated parameters.
! Penalties lower than 10 indicate the analogy is fair; penalties between 10
! and 50 mean some basic validation is recommended; penalties higher than
! 50 indicate poor analogy and mandate extensive validation/optimization.

RESI LIG      -1.000 ! param penalty= 244.000 ; charge penalty= 244.914
GROUP            ! CHARGE   CH_PENALTY
ATOM S1     SG311  -0.186 !  154.465
ATOM O2     OG2D1  -0.469 !    2.604
ATOM O3     OG2D2   -0.76 !    3.597
ATOM H0     HGA2     0.09 !    4.361
ATOM O4     OG2D2   -0.76 !    3.597
ATOM N5     NG2R43 -0.086 !  244.914
ATOM C6     CG3C41 -0.254 !  141.038
ATOM C7     CG3RC1 -0.099 !  236.398
ATOM C8     CG2R53  0.644 !   57.284
ATOM C9     CG2D1O  0.314 !  181.261
ATOM C10    CG2DC1 -0.177 !   20.132
ATOM C11    CG321  -0.138 !   14.491
ATOM C21    CG2O3   0.371 !   54.888
ATOM H1     HGA4     0.15 !    3.544
ATOM H4     HGA2     0.09 !    4.361
ATOM H5     HGA1     0.09 !   11.067
ATOM H6     HGA2     0.09 !    0.690
ATOM H7     HGA2     0.09 !    0.690
               ! Bond order
BOND O4   C21  ! 2
BOND O3   C21  ! 1
BOND C21  C9   ! 1
BOND C9   N5   ! 1
BOND C9   C10  ! 2
BOND H1   C10  ! 1
BOND H5   C7   ! 1
BOND N5   C8   ! 1
BOND N5   C7   ! 1
BOND C10  C11  ! 1
BOND H6   C11  ! 1
BOND H4   C6   ! 1
BOND C8   O2   ! 2
BOND C8   C6   ! 1
BOND C7   C6   ! 1
BOND C7   S1   ! 1
BOND C11  H7   ! 1
BOND C11  S1   ! 1
BOND C6   H0   ! 1
IMPR C8     C6     N5     O2    
IMPR C9     C10    C21    N5    
IMPR C21    O4     O3     C9    

END

read param card flex append
* Parameters generated by analogy by
* CHARMM General Force Field (CGenFF) program version 2.5
*

! Penalties lower than 10 indicate the analogy is fair; penalties between 10
! and 50 mean some basic validation is recommended; penalties higher than
! 50 indicate poor analogy and mandate extensive validation/optimization.


!=============================================================
!
! Parameter file generated by the Force Field ToolKit (ffTK)
!
! For additional information, see:
! http://www.ks.uiuc.edu/Research/vmd/plugins/fftk
! http://www.ks.uiuc.edu/Research/fftk
!
! Authors:
! Christopher G. Mayne
! Beckman Institute for Advanced Science and Technology
! University of Illinois, Urbana-Champaign
! http://www.ks.uiuc.edu/~mayne
! mayne@ks.uiuc.edu
!
! James C. Gumbart
! Georgia Institute of Technology
! http://simbac.gatech.edu
! gumbart_physics.gatech.edu
!
! If you use parameters developed using ffTK, please cite:
! C.G. Mayne, J. Saam, K. Schulten, E. Tajkhorshid, J.C. Gumbart. J. Comput. Chem. 2013, 34, 2757-2770.
!
!=============================================================

BONDS
!V(bond) = Kb(b - b0)**2
!
!Kb: kcal/mole/A**2
!b0: A
!
!atom type Kb b0
!
CG2D1O  CG2DC1  444.847    1.343    ! PY02, 2h-pyran
CG2D1O  CG2O3   240.458    1.538    ! /tmp/php , from CG2DC1 CG2O3, PENALTY= 40
CG2D1O  NG2R43  235.987    1.401    ! /tmp/php , from CG2O1 NG2S1, PENALTY= 110
CG2DC1  CG321   270.042    1.497    ! RETINOL MECH
CG2DC1  HGA4    328.945    1.088    ! RETINOL BTE2, 2-butene
CG2O3   OG2D2   639.062    1.261    ! PROT adm jr. 7/23/91, acetic acid
CG2R53  CG3C41  135.617    1.538    ! AZDO, 2-azetidinone, kevo
CG2R53  NG2R43  233.371    1.390    ! AZDO, 2-azetidinone, kevo
CG2R53  OG2D1   733.485    1.218    ! 560 620 *NEW* 2PDO, 2-pyrrolidinone, kevo
CG321   SG311   129.909    1.821    ! PROT fitted to C-S s   9/26/92 (FL)
CG321   HGA2    313.155    1.098    ! PROT alkane update, adm jr., 3/2/92
CG3C41  CG3RC1  146.712    1.540    ! /tmp/php , from CG3C41 CG3C41, PENALTY= 44
CG3C41  HGA2    344.733    1.094    ! CBU, cyclobutane, AZDO, 2-azetidinone, lsk
CG3RC1  NG2R43  117.749    1.437    ! /tmp/php , from CG3C41 NG2R43, PENALTY= 44
CG3RC1  SG311   116.359    1.820    ! /tmp/php , from CG321 SG311, PENALTY= 75
CG3RC1  HGA1    266.515    1.093    ! CARBOCY carbocyclic sugars

ANGLES
!
!V(angle) = Ktheta(Theta - Theta0)**2
!
!V(Urey-Bradley) = Kub(S - S0)**2
!
!Ktheta: kcal/mole/rad**2
!Theta0: degrees
!Kub: kcal/mole/A**2 (Urey-Bradley)
!S0: A
!
!atom types     Ktheta    Theta0   Kub     S0
!
!
CG2DC1  CG2D1O  CG2O3   45.323   122.365     ! /tmp/php , from CG2DC1 CG2DC1 CG2O3, PENALTY= 40
CG2DC1  CG2D1O  NG2R43  77.100   119.465     ! /tmp/php , from CG2DC1 CG2D1O NG311, PENALTY= 66
CG2O3   CG2D1O  NG2R43  57.530   118.921     ! /tmp/php , from CG2O3 CG2O5 OG2D3, PENALTY= 98.5
CG2D1O  CG2DC1  CG321   103.365  127.445     ! NICH; Kenno: nadh/ppi, jjp1/adm jr. 7/95 says 43.50 128.00 but that's unlikely ==> re-optimize
CG2D1O  CG2DC1  HGA4    62.890   115.730     ! PY02, 2h-pyran
CG321   CG2DC1  HGA4    48.603   116.676     ! RETINOL PROL
CG2D1O  CG2O3   OG2D2   72.766   114.389  50.00    2.3530  ! /tmp/php , from CG2DC1 CG2O3 OG2D2, PENALTY= 3.5
OG2D2   CG2O3   OG2D2   117.571  131.428  70.00    2.2587  ! PROT adm jr. 7/23/91, correction, ACETATE (KK)
CG3C41  CG2R53  NG2R43  89.602   90.707      ! AZDO, 2-azetidinone, kevo
CG3C41  CG2R53  OG2D1   71.157   134.616     ! AZDO, 2-azetidinone, lsk & kevo
NG2R43  CG2R53  OG2D1   94.855   133.796     ! AZDO, 2-azetidinone, lsk & kevo
CG2DC1  CG321   SG311   119.066  114.658     ! /tmp/php , from CG2D1 CG321 SG311, PENALTY= 0.5
CG2DC1  CG321   HGA2    76.383   110.517     ! RETINOL BTE2, 2-butene
SG311   CG321   HGA2    65.135   107.032     ! PROT vib. freq. and HF/geo. (DTN) 8/24/90
HGA2    CG321   HGA2    32.036   106.583  5.40     1.8020  ! PROT alkane update, adm jr., 3/2/92
CG2R53  CG3C41  CG3RC1  80.830   84.858      ! /tmp/php , from CG2R53 CG3C41 CG3C41, PENALTY= 10.3
CG2R53  CG3C41  HGA2    63.340   114.433     ! AZDO, 2-azetidinone, lsk & kevo
CG3RC1  CG3C41  HGA2    77.389   115.026     ! /tmp/php , from CG3C41 CG3C41 HGA2, PENALTY= 10.3
HGA2    CG3C41  HGA2    36.577   110.490  5.40     1.8067  ! CBU, cyclobutane; AZDO, 2-azetidinone; QM by Nikolay Simakov; lsk & kevo
CG3C41  CG3RC1  NG2R43  172.843  89.165      ! /tmp/php , from CG3C41 CG3C41 NG2R43, PENALTY= 44
CG3C41  CG3RC1  SG311   164.135  114.756     ! /tmp/php , from CG2O4 CG3C41 CG3C41, PENALTY= 180.5
CG3C41  CG3RC1  HGA1    53.585   116.942     ! /tmp/php , from CG3C41 CG3C41 HGA2, PENALTY= 44
NG2R43  CG3RC1  SG311   132.538  112.239     ! /tmp/php , from NG2R43 CG3C41 HGA2, PENALTY= 244
NG2R43  CG3RC1  HGA1    92.820   112.967     ! /tmp/php , from NG2R43 CG3C41 HGA2, PENALTY= 44
SG311   CG3RC1  HGA1    42.739   109.987     ! /tmp/php , from SG311 CG321 HGA2, PENALTY= 75
CG2D1O  NG2R43  CG2R53  172.388  134.991     ! /tmp/php , from CG2R53 NG2R43 HGP1, PENALTY= 142
CG2D1O  NG2R43  CG3RC1  155.828  124.868     ! /tmp/php , from CG3C41 NG2R43 HGP1, PENALTY= 152.3
CG2R53  NG2R43  CG3RC1  166.085  94.060      ! /tmp/php , from CG2R53 NG2R43 CG3C41, PENALTY= 10.3
CG321   SG311   CG3RC1  149.941  94.659      ! /tmp/php , from CG321 SG311 CG321, PENALTY= 13.8

DIHEDRALS
!
!V(dihedral) = Kchi(1 + cos(n(chi) - delta))
!
!Kchi: kcal/mole
!n: multiplicity
!delta: degrees
!
!atom types             Kchi    n   delta
!
NG2R43  CG2D1O  CG2DC1  HGA4    6.8960   2  180.00 ! 
HGA2    CG3C41  CG3RC1  SG311   0.0290   3  180.00 ! 
HGA4    CG2DC1  CG321   HGA2    0.0280   3  0.00  ! 
NG2R43  CG3RC1  SG311   CG321   0.5350   1  180.00 ! 
NG2R43  CG3RC1  SG311   CG321   0.0380   3  0.00  ! 
HGA2    CG3C41  CG3RC1  NG2R43  0.0140   3  180.00 ! 
HGA1    CG3RC1  NG2R43  CG2R53  0.2550   3  180.00 ! 
SG311   CG3RC1  NG2R43  CG2D1O  0.0870   3  0.00  ! 
HGA1    CG3RC1  SG311   CG321   0.0540   3  0.00  ! 
CG3C41  CG2R53  NG2R43  CG2D1O  0.0190   2  180.00 ! 
OG2D1   CG2R53  NG2R43  CG2D1O  0.1690   2  180.00 ! 
HGA2    CG321   SG311   CG3RC1  0.8860   3  0.00  ! 
CG2O3   CG2D1O  NG2R43  CG2R53  0.0900   1  180.00 ! 
CG2O3   CG2D1O  NG2R43  CG2R53  0.6520   2  0.00  ! 
CG2D1O  CG2DC1  CG321   HGA2    0.0260   3  180.00 ! 
HGA4    CG2DC1  CG321   SG311   0.0140   3  0.00  ! 
CG2R53  CG3C41  CG3RC1  HGA1    0.1230   3  180.00 ! 
SG311   CG3RC1  NG2R43  CG2R53  0.0340   3  180.00 ! 
CG3C41  CG3RC1  NG2R43  CG2D1O  0.0560   3  0.00  ! 
CG2O3   CG2D1O  NG2R43  CG3RC1  0.2200   1  0.00  ! 
CG2O3   CG2D1O  NG2R43  CG3RC1  0.0480   2  180.00 ! 
CG2DC1  CG2D1O  NG2R43  CG2R53  0.0900   1  0.00  ! 
CG2DC1  CG2D1O  NG2R43  CG2R53  0.9190   2  0.00  ! 
OG2D1   CG2R53  CG3C41  HGA2    0.1240   3  0.00  ! 
CG2O3   CG2D1O  CG2DC1  CG321   3.5760   1  0.00  ! 
CG2O3   CG2D1O  CG2DC1  CG321   5.0450   2  180.00 ! 
CG2D1O  CG2DC1  CG321   SG311   0.0690   2  180.00 ! 
CG2D1O  CG2DC1  CG321   SG311   0.1720   3  180.00 ! 
HGA2    CG3C41  CG3RC1  HGA1    0.0090   3  180.00 ! 
OG2D1   CG2R53  CG3C41  CG3RC1  0.4310   3  0.00  ! 
HGA1    CG3RC1  NG2R43  CG2D1O  0.0570   3  0.00  ! 
NG2R43  CG2D1O  CG2DC1  CG321   4.7920   2  180.00 ! 
CG2R53  CG3C41  CG3RC1  SG311   0.1970   3  180.00 ! 
NG2R43  CG2R53  CG3C41  HGA2    0.1260   3  180.00 ! 
CG2DC1  CG321   SG311   CG3RC1  0.1890   1  180.00 ! 
CG2DC1  CG321   SG311   CG3RC1  0.0150   2  180.00 ! 
CG2DC1  CG321   SG311   CG3RC1  0.2980   3  0.00  ! 
CG3C41  CG3RC1  NG2R43  CG2R53  0.0620   3  180.00 ! 
CG3C41  CG2R53  NG2R43  CG3RC1  0.0760   2  180.00 ! 
CG2R53  CG3C41  CG3RC1  NG2R43  0.2400   3  180.00 ! 
NG2R43  CG2R53  CG3C41  CG3RC1  0.6650   3  180.00 ! 
OG2D1   CG2R53  NG2R43  CG3RC1  0.3720   2  180.00 ! 
CG2O3   CG2D1O  CG2DC1  HGA4    4.2160   2  180.00 ! 
CG3C41  CG3RC1  SG311   CG321   0.1800   1  0.00  ! 
CG3C41  CG3RC1  SG311   CG321   0.2950   3  0.00  ! 
CG2DC1  CG2D1O  NG2R43  CG3RC1  0.0420   1  180.00 ! 
CG2DC1  CG2D1O  NG2R43  CG3RC1  0.2190   2  180.00 ! 
NG2R43  CG2D1O  CG2O3   OG2D2   1.0380   2  180.00 ! 
CG2DC1  CG2D1O  CG2O3   OG2D2   0.0010   2  180.00 ! 

IMPROPER
!
!V(improper) = Kpsi(psi - psi0)**2
!
!Kpsi: kcal/mole/rad**2
!psi0: degrees
!note that the second column of numbers (0) is ignored
!
!atom types           Kpsi                   psi0
!
CG2D1O  CG2DC1  CG2O3   NG2R43  0.0025   0  0.00   ! /tmp/php , from CG2O5 CG2O3 CG2R61 OG2D3, PENALTY= 160
CG2O3   OG2D2   OG2D2   CG2D1O  31.4806  0  0.00   ! /tmp/php , from CG2O3 OG2D2 OG2D2 CG2DC1, PENALTY= 4
CG2R53  CG3C41  NG2R43  OG2D1   63.6174  0  0.00   ! AZDO, 2-azetidinone, kevo

NONBONDED nbxmod  5 atom cdiel shift vatom vdistance vswitch -
cutnb 14.0 ctofnb 12.0 ctonnb 10.0 eps 1.0 e14fac 1.0 wmin 1.5 
!
!V(Lennard-Jones) = Eps,i,j[(Rmin,i,j/ri,j)**12 - 2(Rmin,i,j/ri,j)**6]
!
!epsilon: kcal/mole, Eps,i,j = sqrt(eps,i * eps,j)
!Rmin/2: A, Rmin,i,j = Rmin/2,i + Rmin/2,j
!
!atom  ignored    epsilon      Rmin/2   ignored   eps,1-4       Rmin/2,1-4
!

END
