# Supplementary material for: On the force field optimisation of β-lactam cores using the force field Toolkit
Source: J Comput Aided Mol Des. 2022 Jul 11;36(7):537–47. doi: 10.1007/s10822-022-00464-3 (PMC9399072; doi:10.1007/s10822-022-00464-3)
Supplement: Supplementary file 1 — Supplementary file1 (.zip 40.0 KB) [file 10822_2022_464_MOESM1_ESM.zip › SI/monobactam.pdb]

CRYST1    0.000    0.000    0.000  90.00  90.00  90.00 P 1           1
ATOM      1  H   LIG L   1      -0.477  -1.399   0.237  0.50  0.00      LIG  H
ATOM      2  H2  LIG L   1      -2.943  -0.888   1.980  0.50  0.00      LIG  H
ATOM      3  O0  LIG L   1      -2.462  -2.845  -1.535  0.80  0.00      LIG  O
ATOM      4  H3  LIG L   1      -4.187  -0.788  -0.487  0.50  0.00      LIG  H
ATOM      5  N0  LIG L   1      -3.290  -1.107  -0.137  0.80  0.00      LIG  N
ATOM      6  C0  LIG L   1      -2.471  -0.705   1.009  0.80  0.00      LIG  C
ATOM      7  C1  LIG L   1      -1.448  -1.778   0.563  0.80  0.00      LIG  C
ATOM      8  C2  LIG L   1      -2.426  -2.078  -0.592  0.80  0.00      LIG  C
ATOM      9  H0  LIG L   1      -2.113   0.328   0.961  0.50  0.00      LIG  H
ATOM     10  H1  LIG L   1      -1.305  -2.612   1.254  0.50  0.00      LIG  H
END
