# Supplementary material for: On the force field optimisation of β-lactam cores using the force field Toolkit
Source: J Comput Aided Mol Des. 2022 Jul 11;36(7):537–47. doi: 10.1007/s10822-022-00464-3 (PMC9399072; doi:10.1007/s10822-022-00464-3)
Supplement: Supplementary file 1 — Supplementary file1 (.zip 40.0 KB) [file 10822_2022_464_MOESM1_ESM.zip › SI/monobactam.str]

* Toppar stream file generated by
* CHARMM General Force Field (CGenFF) program version 2.5
* For use with CGenFF version 4.5
*

read rtf card append
* Topologies generated by
* CHARMM General Force Field (CGenFF) program version 2.5
*
36 1

! "penalty" is the highest penalty score of the associated parameters.
! Penalties lower than 10 indicate the analogy is fair; penalties between 10
! and 50 mean some basic validation is recommended; penalties higher than
! 50 indicate poor analogy and mandate extensive validation/optimization.

RESI LIG       0.000 ! param penalty=   0.000 ; charge penalty=   0.000
GROUP            ! CHARGE   CH_PENALTY
ATOM H      HGA2     0.09 !    0.000
ATOM H2     HGA2     0.09 !    0.000
ATOM O0     OG2D1  -0.469 !    0.000
ATOM H3     HGP1     0.36 !    0.000
ATOM N0     NG2R43 -0.596 !    0.000
ATOM C0     CG3C41 -0.017 !    0.000
ATOM C1     CG3C41 -0.112 !    0.000
ATOM C2     CG2R53  0.474 !    0.000
ATOM H0     HGA2     0.09 !    0.000
ATOM H1     HGA2     0.09 !    0.000

BOND O0   C2  
BOND C2   N0  
BOND C2   C1  
BOND H3   N0  
BOND N0   C0  
BOND H    C1  
BOND C1   C0  
BOND C1   H1  
BOND H0   C0  
BOND C0   H2  
IMPR C2     C1     N0     O0    

END

read param card flex append
* Parameters generated by analogy by
* CHARMM General Force Field (CGenFF) program version 2.5
*

! Penalties lower than 10 indicate the analogy is fair; penalties between 10
! and 50 mean some basic validation is recommended; penalties higher than
! 50 indicate poor analogy and mandate extensive validation/optimization.

!=============================================================
!
! Parameter file generated by the Force Field ToolKit (ffTK)
!
! For additional information, see:
! http://www.ks.uiuc.edu/Research/vmd/plugins/fftk
! http://www.ks.uiuc.edu/Research/fftk
!
! Authors:
! Christopher G. Mayne
! Beckman Institute for Advanced Science and Technology
! University of Illinois, Urbana-Champaign
! http://www.ks.uiuc.edu/~mayne
! mayne@ks.uiuc.edu
!
! James C. Gumbart
! Georgia Institute of Technology
! http://simbac.gatech.edu
! gumbart_physics.gatech.edu
!
! If you use parameters developed using ffTK, please cite:
! C.G. Mayne, J. Saam, K. Schulten, E. Tajkhorshid, J.C. Gumbart. J. Comput. Chem. 2013, 34, 2757-2770.
!
!=============================================================

BONDS
!V(bond) = Kb(b - b0)**2
!
!Kb: kcal/mole/A**2
!b0: A
!
!atom type Kb b0
!
CG2R53  CG3C41  101.383    1.534    ! AZDO, 2-azetidinone, kevo
CG2R53  NG2R43  238.048    1.370    ! AZDO, 2-azetidinone, kevo
CG2R53  OG2D1   872.728    1.218    ! 560 620 *NEW* 2PDO, 2-pyrrolidinone, kevo
CG3C41  CG3C41  145.463    1.572    ! CBU, cyclobutane, AZDO, 2-azetidinone, lsk
CG3C41  NG2R43  173.630    1.473    ! AZDO, 2-azetidinone, kevo
CG3C41  HGA2    353.375    1.090    ! CBU, cyclobutane, AZDO, 2-azetidinone, lsk
NG2R43  HGP1    459.476    1.003    ! AZDO, 2-azetidinone, kevo

ANGLES
!
!V(angle) = Ktheta(Theta - Theta0)**2
!
!V(Urey-Bradley) = Kub(S - S0)**2
!
!Ktheta: kcal/mole/rad**2
!Theta0: degrees
!Kub: kcal/mole/A**2 (Urey-Bradley)
!S0: A
!
!atom types     Ktheta    Theta0   Kub     S0
!
!
CG3C41  CG2R53  NG2R43  226.861  90.048      ! AZDO, 2-azetidinone, kevo
CG3C41  CG2R53  OG2D1   61.577   135.288     ! AZDO, 2-azetidinone, lsk & kevo
NG2R43  CG2R53  OG2D1   71.423   133.746     ! AZDO, 2-azetidinone, lsk & kevo
CG2R53  CG3C41  CG3C41  234.698  85.775      ! AZDO, 2-azetidinone, lsk & kevo
CG2R53  CG3C41  HGA2    51.277   115.384     ! AZDO, 2-azetidinone, lsk & kevo
CG3C41  CG3C41  NG2R43  224.128  88.896      ! AZDO, 2-azetidinone, lsk & kevo
CG3C41  CG3C41  HGA2    39.921   115.414     ! CBU, cyclobutane; QM by Nikolay Simakov; lsk
NG2R43  CG3C41  HGA2    50.591   114.034     ! AZDO, 2-azetidinone, lsk & kevo
HGA2    CG3C41  HGA2    37.086   110.518  5.40     1.7900  ! CBU, cyclobutane; AZDO, 2-azetidinone; QM by Nikolay Simakov; lsk & kevo
CG2R53  NG2R43  CG3C41  299.103  95.844      ! AZDO, 2-azetidinone, kevo
CG2R53  NG2R43  HGP1    46.083   131.462     ! AZDO, 2-azetidinone, kevo
CG3C41  NG2R43  HGP1    45.470   130.093     ! AZDO, 2-azetidinone, kevo

DIHEDRALS
!
!V(dihedral) = Kchi(1 + cos(n(chi) - delta))
!
!Kchi: kcal/mole
!n: multiplicity
!delta: degrees
!
!atom types             Kchi    n   delta
!
CG2R53  CG3C41  CG3C41  HGA2    0.0160   3  180.00 ! 
CG3C41  CG3C41  NG2R43  HGP1    0.0030   3  0.00  ! 
OG2D1   CG2R53  NG2R43  HGP1    0.0010   2  180.00 ! 
CG3C41  CG2R53  NG2R43  HGP1    0.1120   1  0.00  ! 
OG2D1   CG2R53  CG3C41  CG3C41  0.0530   3  0.00  ! 
HGA2    CG3C41  NG2R43  CG2R53  0.0230   3  180.00 ! 
HGA2    CG3C41  CG3C41  HGA2    0.0030   3  180.00 ! 
OG2D1   CG2R53  NG2R43  CG3C41  0.0170   2  180.00 ! 
CG2R53  CG3C41  CG3C41  NG2R43  0.0060   3  180.00 ! 
CG3C41  CG2R53  NG2R43  CG3C41  0.0140   2  180.00 ! 
CG3C41  CG3C41  NG2R43  CG2R53  0.0510   3  180.00 ! 
NG2R43  CG2R53  CG3C41  CG3C41  0.0250   3  180.00 ! 
OG2D1   CG2R53  CG3C41  HGA2    0.0020   3  0.00  ! 
NG2R43  CG3C41  CG3C41  HGA2    0.0150   3  180.00 ! 
NG2R43  CG2R53  CG3C41  HGA2    0.0130   3  180.00 ! 
HGA2    CG3C41  NG2R43  HGP1    0.0010   3  0.00  ! 

IMPROPER
!
!V(improper) = Kpsi(psi - psi0)**2
!
!Kpsi: kcal/mole/rad**2
!psi0: degrees
!note that the second column of numbers (0) is ignored
!
!atom types           Kpsi                   psi0
!
CG2R53  CG3C41  NG2R43  OG2D1   135.7589  0  0.00   ! AZDO, 2-azetidinone, kevo

NONBONDED nbxmod  5 atom cdiel shift vatom vdistance vswitch -
cutnb 14.0 ctofnb 12.0 ctonnb 10.0 eps 1.0 e14fac 1.0 wmin 1.5 
!
!V(Lennard-Jones) = Eps,i,j[(Rmin,i,j/ri,j)**12 - 2(Rmin,i,j/ri,j)**6]
!
!epsilon: kcal/mole, Eps,i,j = sqrt(eps,i * eps,j)
!Rmin/2: A, Rmin,i,j = Rmin/2,i + Rmin/2,j
!
!atom  ignored    epsilon      Rmin/2   ignored   eps,1-4       Rmin/2,1-4
!

END
