# Supplementary material for: On the force field optimisation of β-lactam cores using the force field Toolkit
Source: J Comput Aided Mol Des. 2022 Jul 11;36(7):537–47. doi: 10.1007/s10822-022-00464-3 (PMC9399072; doi:10.1007/s10822-022-00464-3)
Supplement: Supplementary file 1 — Supplementary file1 (.zip 40.0 KB) [file 10822_2022_464_MOESM1_ESM.zip › SI/oxacephem.pdb]

CRYST1    0.000    0.000    0.000    90.00    90.00    90.00 P 1           1
ATOM      1  O1  LIG L   1      -1.158  -1.305   0.334  0.80  0.00      LIG  O
ATOM      2  O2  LIG L   1       2.480   0.392   1.011  0.80  0.00      LIG  O
ATOM      3  N   LIG L   1       0.426   0.369  -0.254  0.80  0.00      LIG  N
ATOM      4  C1  LIG L   1      -0.089  -0.959  -0.538  0.80  0.00      LIG  C
ATOM      5  C2  LIG L   1       1.243  -1.558  -0.077  0.80  0.00      LIG  C
ATOM      6  C3  LIG L   1       1.582  -0.114   0.359  0.80  0.00      LIG  C
ATOM      7  C4  LIG L   1      -0.469   1.446  -0.048  0.80  0.00      LIG  C
ATOM      8  C5  LIG L   1      -2.231  -0.346   0.193  0.80  0.00      LIG  C
ATOM      9  C6  LIG L   1      -1.762   1.080   0.102  0.80  0.00      LIG  C
ATOM     10  C7  LIG L   1       0.002   2.904  -0.216  0.80  0.00      LIG  C
ATOM     11  O3  LIG L   1       1.108   3.029  -0.812  0.80  0.00      LIG  O
ATOM     12  O4  LIG L   1      -0.810   3.768   0.228  0.80  0.00      LIG  O
ATOM     13  H1  LIG L   1      -0.401  -1.083  -1.587  1.00  0.00      LIG  H
ATOM     14  H2  LIG L   1       1.881  -1.966  -0.867  1.00  0.00      LIG  H
ATOM     15  H3  LIG L   1       1.146  -2.266   0.751  1.00  0.00      LIG  H
ATOM     16  H4  LIG L   1      -2.842  -0.620  -0.685  1.00  0.00      LIG  H
ATOM     17  H5  LIG L   1      -2.848  -0.498   1.085  1.00  0.00      LIG  H
ATOM     18  H6  LIG L   1      -2.503   1.874   0.172  1.00  0.00      LIG  H
END
