# Supplementary material for: On the force field optimisation of β-lactam cores using the force field Toolkit
Source: J Comput Aided Mol Des. 2022 Jul 11;36(7):537–47. doi: 10.1007/s10822-022-00464-3 (PMC9399072; doi:10.1007/s10822-022-00464-3)
Supplement: Supplementary file 1 — Supplementary file1 (.zip 40.0 KB) [file 10822_2022_464_MOESM1_ESM.zip › SI/oxacephem.str]

* Toppar stream file generated by
* CHARMM General Force Field (CGenFF) program version 2.5
* For use with CGenFF version 4.5
*

read rtf card append
* Topologies generated by
* CHARMM General Force Field (CGenFF) program version 2.5
*
36 1

! "penalty" is the highest penalty score of the associated parameters.
! Penalties lower than 10 indicate the analogy is fair; penalties between 10
! and 50 mean some basic validation is recommended; penalties higher than
! 50 indicate poor analogy and mandate extensive validation/optimization.

RESI LIG      -1.000 ! param penalty= 184.700 ; charge penalty= 233.750
GROUP            ! CHARGE   CH_PENALTY
ATOM O1     OG3C61 -0.351 !  106.326
ATOM O2     OG2D1  -0.469 !    2.604
ATOM N      NG2R43 -0.156 !  233.750
ATOM C1     CG3RC1 -0.001 !  186.883
ATOM C2     CG3C41 -0.222 !  109.657
ATOM C3     CG2R53  0.663 !   57.284
ATOM C4     CG2D1O  0.161 !  181.209
ATOM C5     CG321  -0.069 !   14.745
ATOM C6     CG2DC1 -0.137 !   19.881
ATOM C7     CG2O3   0.501 !   54.888
ATOM O3     OG2D2   -0.76 !    3.597
ATOM O4     OG2D2   -0.76 !    3.597
ATOM H1     HGA1     0.09 !    9.576
ATOM H2     HGA2     0.09 !    4.361
ATOM H3     HGA2     0.09 !    4.361
ATOM H4     HGA2     0.09 !    0.690
ATOM H5     HGA2     0.09 !    0.690
ATOM H6     HGA4     0.15 !    3.536

BOND O1   C1  
BOND O1   C5  
BOND O2   C3  
BOND N    C1  
BOND N    C4  
BOND N    C3  
BOND C1   C2  
BOND C1   H1  
BOND C2   C3  
BOND C2   H2  
BOND C2   H3  
BOND C4   C7  
BOND C4   C6  
BOND C5   C6  
BOND C5   H4  
BOND C5   H5  
BOND C6   H6  
BOND C7   O4  
BOND C7   O3  
IMPR C3     C2     N      O2    
IMPR C4     C6     C7     N     
IMPR C7     O3     O4     C4    

END

read param card flex append
* Parameters generated by analogy by
* CHARMM General Force Field (CGenFF) program version 2.5
*

! Penalties lower than 10 indicate the analogy is fair; penalties between 10
! and 50 mean some basic validation is recommended; penalties higher than
! 50 indicate poor analogy and mandate extensive validation/optimization.


!=============================================================
!
! Parameter file generated by the Force Field ToolKit (ffTK)
!
! For additional information, see:
! http://www.ks.uiuc.edu/Research/vmd/plugins/fftk
! http://www.ks.uiuc.edu/Research/fftk
!
! Authors:
! Christopher G. Mayne
! Beckman Institute for Advanced Science and Technology
! University of Illinois, Urbana-Champaign
! http://www.ks.uiuc.edu/~mayne
! mayne@ks.uiuc.edu
!
! James C. Gumbart
! Georgia Institute of Technology
! http://simbac.gatech.edu
! gumbart_physics.gatech.edu
!
! If you use parameters developed using ffTK, please cite:
! C.G. Mayne, J. Saam, K. Schulten, E. Tajkhorshid, J.C. Gumbart. J. Comput. Chem. 2013, 34, 2757-2770.
!
!=============================================================

BONDS
!V(bond) = Kb(b - b0)**2
!
!Kb: kcal/mole/A**2
!b0: A
!
!atom type Kb b0
!
CG2D1O  CG2DC1  472.829    1.345    ! PY02, 2h-pyran
CG2D1O  CG2O3   241.188    1.525    ! /tmp/php , from CG2DC1 CG2O3, PENALTY= 40
CG2D1O  NG2R43  236.724    1.408    ! /tmp/php , from CG2O1 NG2S1, PENALTY= 110
CG2DC1  CG321   236.112    1.499    ! RETINOL MECH
CG2DC1  HGA4    336.428    1.082    ! RETINOL BTE2, 2-butene
CG2O3   OG2D2   645.037    1.262    ! PROT adm jr. 7/23/91, acetic acid
CG2R53  CG3C41  124.731    1.543    ! AZDO, 2-azetidinone, kevo
CG2R53  NG2R43  212.258    1.392    ! AZDO, 2-azetidinone, kevo
CG2R53  OG2D1   716.501    1.217    ! 560 620 *NEW* 2PDO, 2-pyrrolidinone, kevo
CG321   OG3C61  234.540    1.436    ! DIOX, dioxane
CG321   HGA2    320.478    1.102    ! PROT alkane update, adm jr., 3/2/92
CG3C41  CG3RC1  145.962    1.534    ! /tmp/php , from CG3C41 CG3C41, PENALTY= 44
CG3C41  HGA2    330.344    1.095    ! CBU, cyclobutane, AZDO, 2-azetidinone, lsk
CG3RC1  NG2R43  106.542    1.450    ! /tmp/php , from CG3C41 NG2R43, PENALTY= 44
CG3RC1  OG3C61  186.335    1.418    ! /tmp/php , from CG3C51 OG301, PENALTY= 36
CG3RC1  HGA1    273.015    1.099    ! CARBOCY carbocyclic sugars

ANGLES
!
!V(angle) = Ktheta(Theta - Theta0)**2
!
!V(Urey-Bradley) = Kub(S - S0)**2
!
!Ktheta: kcal/mole/rad**2
!Theta0: degrees
!Kub: kcal/mole/A**2 (Urey-Bradley)
!S0: A
!
!atom types     Ktheta    Theta0   Kub     S0
!
!
CG2DC1  CG2D1O  CG2O3   60.694   124.352     ! /tmp/php , from CG2DC1 CG2DC1 CG2O3, PENALTY= 40
CG2DC1  CG2D1O  NG2R43  129.829  114.910     ! /tmp/php , from CG2DC1 CG2D1O NG311, PENALTY= 66
CG2O3   CG2D1O  NG2R43  56.919   120.410     ! /tmp/php , from CG2O3 CG2O5 OG2D3, PENALTY= 98.5
CG2D1O  CG2DC1  CG321   101.049  123.915     ! NICH; Kenno: nadh/ppi, jjp1/adm jr. 7/95 says 43.50 128.00 but that's unlikely ==> re-optimize
CG2D1O  CG2DC1  HGA4    48.426   118.676     ! PY02, 2h-pyran
CG321   CG2DC1  HGA4    54.825   118.325     ! RETINOL PROL
CG2D1O  CG2O3   OG2D2   68.755   114.341  50.00    2.3530  ! /tmp/php , from CG2DC1 CG2O3 OG2D2, PENALTY= 3.5
OG2D2   CG2O3   OG2D2   104.668  131.530  70.00    2.2587  ! PROT adm jr. 7/23/91, correction, ACETATE (KK)
CG3C41  CG2R53  NG2R43  172.030  91.240      ! AZDO, 2-azetidinone, kevo
CG3C41  CG2R53  OG2D1   78.723   134.816     ! AZDO, 2-azetidinone, lsk & kevo
NG2R43  CG2R53  OG2D1   82.917   134.285     ! AZDO, 2-azetidinone, lsk & kevo
CG2DC1  CG321   OG3C61  76.658   113.716     ! /tmp/php , from CG2DC2 CG321 OG3R60, PENALTY= 0.7
CG2DC1  CG321   HGA2    66.783   111.131     ! RETINOL BTE2, 2-butene
OG3C61  CG321   HGA2    60.239   106.354     ! DIOX, dioxane
HGA2    CG321   HGA2    57.559   107.762  5.40     1.8020  ! PROT alkane update, adm jr., 3/2/92
CG2R53  CG3C41  CG3RC1  112.870  84.791      ! /tmp/php , from CG2R53 CG3C41 CG3C41, PENALTY= 10.3
CG2R53  CG3C41  HGA2    62.380   114.655     ! AZDO, 2-azetidinone, lsk & kevo
CG3RC1  CG3C41  HGA2    48.563   114.638     ! /tmp/php , from CG3C41 CG3C41 HGA2, PENALTY= 10.3
HGA2    CG3C41  HGA2    37.944   110.753  5.40     1.8067  ! CBU, cyclobutane; AZDO, 2-azetidinone; QM by Nikolay Simakov; lsk & kevo
CG3C41  CG3RC1  NG2R43  158.969  89.819      ! /tmp/php , from CG3C41 CG3C41 NG2R43, PENALTY= 44
CG3C41  CG3RC1  OG3C61  109.274  112.273     ! /tmp/php , from CG2O4 CG3C41 CG3C41, PENALTY= 121.5
CG3C41  CG3RC1  HGA1    48.742   118.954     ! /tmp/php , from CG3C41 CG3C41 HGA2, PENALTY= 44
NG2R43  CG3RC1  OG3C61  144.999  111.773     ! /tmp/php , from NG2R43 CG3C41 HGA2, PENALTY= 175
NG2R43  CG3RC1  HGA1    47.417   112.917     ! /tmp/php , from NG2R43 CG3C41 HGA2, PENALTY= 44
OG3C61  CG3RC1  HGA1    53.739   109.788     ! /tmp/php , from OG301 CG3C51 HGA1, PENALTY= 22.5
CG2D1O  NG2R43  CG2R53  112.043  136.226     ! /tmp/php , from CG2R53 NG2R43 HGP1, PENALTY= 142
CG2D1O  NG2R43  CG3RC1  158.676  119.731     ! /tmp/php , from CG3C41 NG2R43 HGP1, PENALTY= 152.3
CG2R53  NG2R43  CG3RC1  144.987  93.877      ! /tmp/php , from CG2R53 NG2R43 CG3C41, PENALTY= 10.3
CG321   OG3C61  CG3RC1  235.583  109.684     ! /tmp/php , from CG321 OG3C61 CG321, PENALTY= 13.8

DIHEDRALS
!
!V(dihedral) = Kchi(1 + cos(n(chi) - delta))
!
!Kchi: kcal/mole
!n: multiplicity
!delta: degrees
!
!atom types             Kchi    n   delta
!
NG2R43  CG2D1O  CG2DC1  HGA4    6.2980   2  180.00 ! 
CG2R53  CG3C41  CG3RC1  OG3C61  1.2560   3  180.00 ! 
HGA4    CG2DC1  CG321   HGA2    0.0050   3  0.00  ! 
CG2DC1  CG321   OG3C61  CG3RC1  0.4770   1  180.00 ! 
CG2DC1  CG321   OG3C61  CG3RC1  0.0640   2  180.00 ! 
CG2DC1  CG321   OG3C61  CG3RC1  0.7570   3  0.00  ! 
HGA2    CG3C41  CG3RC1  NG2R43  0.0090   3  180.00 ! 
HGA1    CG3RC1  NG2R43  CG2R53  0.0440   3  180.00 ! 
CG3C41  CG3RC1  OG3C61  CG321   0.0270   1  0.00  ! 
CG3C41  CG3RC1  OG3C61  CG321   0.4860   3  0.00  ! 
CG3C41  CG2R53  NG2R43  CG2D1O  0.3080   2  180.00 ! 
OG2D1   CG2R53  NG2R43  CG2D1O  0.2910   2  180.00 ! 
CG2O3   CG2D1O  NG2R43  CG2R53  0.1310   1  180.00 ! 
CG2O3   CG2D1O  NG2R43  CG2R53  0.1400   2  0.00  ! 
HGA2    CG3C41  CG3RC1  OG3C61  0.0060   3  180.00 ! 
CG2D1O  CG2DC1  CG321   HGA2    0.0020   3  180.00 ! 
OG3C61  CG3RC1  NG2R43  CG2D1O  0.7770   3  0.00  ! 
HGA1    CG3RC1  OG3C61  CG321   0.0120   1  180.00 ! 
HGA1    CG3RC1  OG3C61  CG321   0.0130   3  0.00  ! 
CG2R53  CG3C41  CG3RC1  HGA1    0.0040   3  180.00 ! 
HGA2    CG321   OG3C61  CG3RC1  0.5520   3  0.00  ! 
CG3C41  CG3RC1  NG2R43  CG2D1O  0.0380   3  0.00  ! 
CG2O3   CG2D1O  NG2R43  CG3RC1  0.0890   1  0.00  ! 
CG2O3   CG2D1O  NG2R43  CG3RC1  0.0060   2  180.00 ! 
CG2DC1  CG2D1O  NG2R43  CG2R53  0.0590   1  0.00  ! 
CG2DC1  CG2D1O  NG2R43  CG2R53  0.3320   2  0.00  ! 
OG2D1   CG2R53  CG3C41  HGA2    0.0260   3  0.00  ! 
CG2O3   CG2D1O  CG2DC1  CG321   1.0000   1  0.00  ! 
CG2O3   CG2D1O  CG2DC1  CG321   4.2310   2  180.00 ! 
HGA4    CG2DC1  CG321   OG3C61  0.0040   3  0.00  ! 
HGA2    CG3C41  CG3RC1  HGA1    0.0190   3  180.00 ! 
OG2D1   CG2R53  CG3C41  CG3RC1  0.0200   3  0.00  ! 
HGA1    CG3RC1  NG2R43  CG2D1O  0.0710   3  0.00  ! 
OG3C61  CG3RC1  NG2R43  CG2R53  0.1360   3  180.00 ! 
NG2R43  CG2D1O  CG2DC1  CG321   4.0140   2  180.00 ! 
NG2R43  CG2R53  CG3C41  HGA2    0.0160   3  180.00 ! 
NG2R43  CG3RC1  OG3C61  CG321   0.7940   1  180.00 ! 
NG2R43  CG3RC1  OG3C61  CG321   0.0040   3  0.00  ! 
CG3C41  CG3RC1  NG2R43  CG2R53  0.0810   3  180.00 ! 
CG3C41  CG2R53  NG2R43  CG3RC1  0.5880   2  180.00 ! 
CG2R53  CG3C41  CG3RC1  NG2R43  0.1630   3  180.00 ! 
NG2R43  CG2R53  CG3C41  CG3RC1  0.1370   3  180.00 ! 
OG2D1   CG2R53  NG2R43  CG3RC1  0.1620   2  180.00 ! 
CG2O3   CG2D1O  CG2DC1  HGA4    3.7720   2  180.00 ! 
CG2DC1  CG2D1O  NG2R43  CG3RC1  0.0620   1  180.00 ! 
CG2DC1  CG2D1O  NG2R43  CG3RC1  0.0000   2  180.00 ! 
CG2D1O  CG2DC1  CG321   OG3C61  0.0020   3  180.00 ! 
NG2R43  CG2D1O  CG2O3   OG2D2   1.2640   2  180.00 ! 
CG2DC1  CG2D1O  CG2O3   OG2D2   0.0050   2  180.00 ! 

IMPROPER
!
!V(improper) = Kpsi(psi - psi0)**2
!
!Kpsi: kcal/mole/rad**2
!psi0: degrees
!note that the second column of numbers (0) is ignored
!
!atom types           Kpsi                   psi0
!
CG2D1O  CG2DC1  CG2O3   NG2R43  0.0005   0  0.00   ! /tmp/php , from CG2O5 CG2O3 CG2R61 OG2D3, PENALTY= 160
CG2O3   OG2D2   OG2D2   CG2D1O  34.5883  0  0.00   ! /tmp/php , from CG2O3 OG2D2 OG2D2 CG2DC1, PENALTY= 4
CG2R53  CG3C41  NG2R43  OG2D1   182.1128  0  0.00   ! AZDO, 2-azetidinone, kevo

NONBONDED nbxmod  5 atom cdiel shift vatom vdistance vswitch -
cutnb 14.0 ctofnb 12.0 ctonnb 10.0 eps 1.0 e14fac 1.0 wmin 1.5 
!
!V(Lennard-Jones) = Eps,i,j[(Rmin,i,j/ri,j)**12 - 2(Rmin,i,j/ri,j)**6]
!
!epsilon: kcal/mole, Eps,i,j = sqrt(eps,i * eps,j)
!Rmin/2: A, Rmin,i,j = Rmin/2,i + Rmin/2,j
!
!atom  ignored    epsilon      Rmin/2   ignored   eps,1-4       Rmin/2,1-4
!

END
