# Supplementary material for: On the force field optimisation of β-lactam cores using the force field Toolkit
Source: J Comput Aided Mol Des. 2022 Jul 11;36(7):537–47. doi: 10.1007/s10822-022-00464-3 (PMC9399072; doi:10.1007/s10822-022-00464-3)
Supplement: Supplementary file 1 — Supplementary file1 (.zip 40.0 KB) [file 10822_2022_464_MOESM1_ESM.zip › SI/oxapenam.pdb]

CRYST1    0.000    0.000    0.000  90.00  90.00  90.00 P 1           1
ATOM      1  O1  LIG L   1       1.533  -0.653  -0.505  0.80  0.00      LIG  O
ATOM      2  O2  LIG L   1      -2.251   0.486  -0.717  0.80  0.00      LIG  O
ATOM      3  N   LIG L   1      -0.259   0.279   0.601  0.80  0.00      LIG  N
ATOM      4  C1  LIG L   1       0.463  -0.972   0.394  0.80  0.00      LIG  C
ATOM      5  C2  LIG L   1      -0.792  -1.572  -0.278  0.80  0.00      LIG  C
ATOM      6  C3  LIG L   1       0.657   1.397   0.382  0.80  0.00      LIG  C
ATOM      7  C4  LIG L   1      -1.309  -0.124  -0.222  0.80  0.00      LIG  C
ATOM      8  C5  LIG L   1       1.538   0.789  -0.730  0.80  0.00      LIG  C
ATOM      9  C6  LIG L   1       1.516   1.756   1.633  0.80  0.00      LIG  C
ATOM     10  O3  LIG L   1       1.439   0.975   2.622  0.80  0.00      LIG  O
ATOM     11  O4  LIG L   1       2.227   2.789   1.444  0.80  0.00      LIG  O
ATOM     12  H1  LIG L   1       0.873  -1.429   1.297  1.00  0.00      LIG  H
ATOM     13  H2  LIG L   1      -0.622  -1.951  -1.290  1.00  0.00      LIG  H
ATOM     14  H3  LIG L   1      -1.360  -2.297   0.316  1.00  0.00      LIG  H
ATOM     15  H4  LIG L   1       0.107   2.276   0.036  1.00  0.00      LIG  H
ATOM     16  H5  LIG L   1       1.121   0.985  -1.728  1.00  0.00      LIG  H
ATOM     17  H6  LIG L   1       2.571   1.137  -0.675  1.00  0.00      LIG  H
END
