# Supplementary material for: On the force field optimisation of β-lactam cores using the force field Toolkit
Source: J Comput Aided Mol Des. 2022 Jul 11;36(7):537–47. doi: 10.1007/s10822-022-00464-3 (PMC9399072; doi:10.1007/s10822-022-00464-3)
Supplement: Supplementary file 1 — Supplementary file1 (.zip 40.0 KB) [file 10822_2022_464_MOESM1_ESM.zip › SI/oxapenam.str]

* Toppar stream file generated by
* CHARMM General Force Field (CGenFF) program version 2.5
* For use with CGenFF version 4.5
*

read rtf card append
* Topologies generated by
* CHARMM General Force Field (CGenFF) program version 2.5
*
36 1

! "penalty" is the highest penalty score of the associated parameters.
! Penalties lower than 10 indicate the analogy is fair; penalties between 10
! and 50 mean some basic validation is recommended; penalties higher than
! 50 indicate poor analogy and mandate extensive validation/optimization.

RESI LIG      -1.000 ! param penalty= 279.600 ; charge penalty= 125.385
GROUP            ! CHARGE   CH_PENALTY
ATOM O1     OG3C51 -0.457 !   19.931
ATOM O2     OG2D1  -0.469 !    1.704
ATOM N      NG2R43 -0.275 !  125.385
ATOM C1     CG3RC1  0.361 !  110.600
ATOM C2     CG3C41 -0.256 !   45.313
ATOM C3     CG3C51  0.095 !   47.640
ATOM C4     CG2R53  0.354 !   56.288
ATOM C5     CG3C52  0.025 !    8.132
ATOM C6     CG2O3   0.602 !   40.430
ATOM O3     OG2D2   -0.76 !    6.955
ATOM O4     OG2D2   -0.76 !    6.955
ATOM H1     HGA1     0.09 !    9.181
ATOM H2     HGA2     0.09 !    4.361
ATOM H3     HGA2     0.09 !    4.361
ATOM H4     HGA1     0.09 !    5.017
ATOM H5     HGA2     0.09 !    0.414
ATOM H6     HGA2     0.09 !    0.414

BOND O1   C5  
BOND O1   C1  
BOND O2   C4  
BOND N    C4  
BOND N    C3  
BOND N    C1  
BOND C1   C2  
BOND C1   H1  
BOND C2   C4  
BOND C2   H2  
BOND C2   H3  
BOND C3   C5  
BOND C3   C6  
BOND C3   H4  
BOND C5   H5  
BOND C5   H6  
BOND C6   O3  
BOND C6   O4  
IMPR C4     C2     N      O2    
IMPR C6     O4     O3     C3    

END

read param card flex append
* Parameters generated by analogy by
* CHARMM General Force Field (CGenFF) program version 2.5
*

! Penalties lower than 10 indicate the analogy is fair; penalties between 10
! and 50 mean some basic validation is recommended; penalties higher than
! 50 indicate poor analogy and mandate extensive validation/optimization.

!=============================================================
!
! Parameter file generated by the Force Field ToolKit (ffTK)
!
! For additional information, see:
! http://www.ks.uiuc.edu/Research/vmd/plugins/fftk
! http://www.ks.uiuc.edu/Research/fftk
!
! Authors:
! Christopher G. Mayne
! Beckman Institute for Advanced Science and Technology
! University of Illinois, Urbana-Champaign
! http://www.ks.uiuc.edu/~mayne
! mayne@ks.uiuc.edu
!
! James C. Gumbart
! Georgia Institute of Technology
! http://simbac.gatech.edu
! gumbart_physics.gatech.edu
!
! If you use parameters developed using ffTK, please cite:
! C.G. Mayne, J. Saam, K. Schulten, E. Tajkhorshid, J.C. Gumbart. J. Comput. Chem. 2013, 34, 2757-2770.
!
!=============================================================

BONDS
!V(bond) = Kb(b - b0)**2
!
!Kb: kcal/mole/A**2
!b0: A
!
!atom type Kb b0
!
CG2O3   CG3C51  235.104    1.555    ! PROT 6-31g* AcProNH2, ProNH2, AcProNHCH3 RLD 4/23/93
CG2O3   OG2D2   640.357    1.265    ! PROT adm jr. 7/23/91, acetic acid
CG2R53  CG3C41  134.196    1.540    ! AZDO, 2-azetidinone, kevo
CG2R53  NG2R43  224.790    1.391    ! AZDO, 2-azetidinone, kevo
CG2R53  OG2D1   721.472    1.229    ! 560 620 *NEW* 2PDO, 2-pyrrolidinone, kevo
CG3C41  CG3RC1  112.630    1.538    ! /tmp/php , from CG3C41 CG3C41, PENALTY= 44
CG3C41  HGA2    343.656    1.099    ! CBU, cyclobutane, AZDO, 2-azetidinone, lsk
CG3C51  CG3C52  148.603    1.537    ! THF, nucleotide CSD/NDB survey, 5/30/06,viv
CG3C51  NG2R43  215.463    1.453    ! /tmp/php , from CG3C51 NG2S0, PENALTY= 60
CG3C51  HGA1    342.110    1.093    ! THF, THF neutron diffr., 5/30/06, viv
CG3C52  OG3C51  220.133    1.452    ! THF, nucleotide CSD/NDB survey, 5/30/06,viv
CG3C52  HGA2    330.212    1.094    ! THF, THF neutron diffr., 5/30/06, viv
CG3RC1  NG2R43  160.030    1.469    ! /tmp/php , from CG3C41 NG2R43, PENALTY= 44
CG3RC1  OG3C51  182.143    1.425    ! RSRF, 4,6-dioxabicyclo[3.3.0]octan-8-ol, xxwy
CG3RC1  HGA1    308.169    1.091    ! CARBOCY carbocyclic sugars

ANGLES
!
!V(angle) = Ktheta(Theta - Theta0)**2
!
!V(Urey-Bradley) = Kub(S - S0)**2
!
!Ktheta: kcal/mole/rad**2
!Theta0: degrees
!Kub: kcal/mole/A**2 (Urey-Bradley)
!S0: A
!
!atom types     Ktheta    Theta0   Kub     S0
!
!
CG3C51  CG2O3   OG2D2   87.058   114.525  50.00    2.3530  ! PROT AcProNH2, ProNH2, AcProNHCH3 RLD 4/23/93
OG2D2   CG2O3   OG2D2   108.353  130.896  70.00    2.2587  ! PROT adm jr. 7/23/91, correction, ACETATE (KK)
CG3C41  CG2R53  NG2R43  169.283  92.567      ! AZDO, 2-azetidinone, kevo
CG3C41  CG2R53  OG2D1   63.911   135.064     ! AZDO, 2-azetidinone, lsk & kevo
NG2R43  CG2R53  OG2D1   124.946  132.170     ! AZDO, 2-azetidinone, lsk & kevo
CG2R53  CG3C41  CG3RC1  124.291  83.812      ! /tmp/php , from CG2R53 CG3C41 CG3C41, PENALTY= 10.3
CG2R53  CG3C41  HGA2    60.704   114.324     ! AZDO, 2-azetidinone, lsk & kevo
CG3RC1  CG3C41  HGA2    51.145   115.336     ! /tmp/php , from CG3C41 CG3C41 HGA2, PENALTY= 10.3
HGA2    CG3C41  HGA2    41.227   110.648  5.40     1.8067  ! CBU, cyclobutane; AZDO, 2-azetidinone; QM by Nikolay Simakov; lsk & kevo
CG2O3   CG3C51  CG3C52  78.084   110.658     ! PROT AcProNH2, ProNH2, AcProNHCH3 RLD 4/23/93
CG2O3   CG3C51  NG2R43  100.466  112.672     ! /tmp/php , from CG2O3 CG3C51 NG2S0, PENALTY= 3.5
CG2O3   CG3C51  HGA1    50.185   110.850     ! PROT AcProNH2, ProNH2, AcProNHCH3 RLD 4/23/93
CG3C52  CG3C51  NG2R43  107.230  100.936     ! /tmp/php , from CG3C52 CG3C51 NG2S0, PENALTY= 3.5
CG3C52  CG3C51  HGA1    66.635   111.722  22.53    2.1790  ! TF2M, viv
NG2R43  CG3C51  HGA1    116.708  110.154     ! /tmp/php , from NG2S0 CG3C51 HGA1, PENALTY= 3.5
CG3C51  CG3C52  OG3C51  141.398  106.181     ! THF 10/21/05, viv
CG3C51  CG3C52  HGA2    61.541   111.426  22.53    2.1790  ! TF2M, viv
OG3C51  CG3C52  HGA2    90.144   108.123     ! THF 10/21/05, viv
HGA2    CG3C52  HGA2    41.334   110.690  5.40     1.8020  ! THF, 10/17/05 viv
CG3C41  CG3RC1  NG2R43  161.875  89.576      ! /tmp/php , from CG3C41 CG3C41 NG2R43, PENALTY= 44
CG3C41  CG3RC1  OG3C51  246.369  114.915     ! /tmp/php , from CG3C41 CG3C41 OG3C51, PENALTY= 244
CG3C41  CG3RC1  HGA1    46.987   119.675     ! /tmp/php , from CG3C41 CG3C41 HGA2, PENALTY= 44
NG2R43  CG3RC1  OG3C51  125.741  105.490     ! /tmp/php , from OG3C51 CG3RC1 OG3C51, PENALTY= 279.6
NG2R43  CG3RC1  HGA1    39.751   116.056     ! /tmp/php , from NG2R43 CG3C41 HGA2, PENALTY= 44
OG3C51  CG3RC1  HGA1    60.757   109.021     ! RSRF, 4,6-dioxabicyclo[3.3.0]octan-8-ol, xxwy
CG2R53  NG2R43  CG3C51  138.603  126.638     ! /tmp/php , from CG2R53 NG2R43 HGP1, PENALTY= 139.5
CG2R53  NG2R43  CG3RC1  122.052  92.203      ! /tmp/php , from CG2R53 NG2R43 CG3C41, PENALTY= 10.3
CG3C51  NG2R43  CG3RC1  132.413  108.498     ! /tmp/php , from CG3C41 NG2R43 HGP1, PENALTY= 149.8
CG3C52  OG3C51  CG3RC1  97.678   109.433     ! RSRF, 4,6-dioxabicyclo[3.3.0]octan-8-ol, xxwy

DIHEDRALS
!
!V(dihedral) = Kchi(1 + cos(n(chi) - delta))
!
!Kchi: kcal/mole
!n: multiplicity
!delta: degrees
!
!atom types             Kchi    n   delta
!
HGA1    CG3C51  CG3C52  OG3C51  0.0100   3  180.00 ! 
HGA1    CG3C51  CG3C52  HGA2    0.0280   3  180.00 ! 
CG3C52  CG3C51  NG2R43  CG3RC1  0.0270   3  0.00  ! 
CG3C41  CG3RC1  OG3C51  CG3C52  0.0340   3  180.00 ! 
CG3C41  CG2R53  NG2R43  CG3C51  2.8300   2  180.00 ! 
OG2D1   CG2R53  NG2R43  CG3C51  2.8950   2  180.00 ! 
CG3C51  CG3C52  OG3C51  CG3RC1  0.0140   3  180.00 ! 
CG3C51  CG3C52  OG3C51  CG3RC1  0.7810   4  0.00  ! 
CG2O3   CG3C51  NG2R43  CG2R53  0.0250   3  0.00  ! 
HGA2    CG3C41  CG3RC1  NG2R43  0.0570   3  180.00 ! 
HGA1    CG3RC1  NG2R43  CG2R53  0.1440   3  180.00 ! 
OG3C51  CG3RC1  NG2R43  CG3C51  0.1190   3  180.00 ! 
NG2R43  CG3RC1  OG3C51  CG3C52  0.0040   3  180.00 ! 
HGA1    CG3C51  NG2R43  CG2R53  0.1310   3  0.00  ! 
HGA1    CG3RC1  OG3C51  CG3C52  0.0230   3  180.00 ! 
CG3C41  CG3RC1  NG2R43  CG3C51  0.1130   3  180.00 ! 
CG2O3   CG3C51  NG2R43  CG3RC1  0.1080   3  0.00  ! 
CG2R53  CG3C41  CG3RC1  HGA1    0.2990   3  180.00 ! 
CG2R53  CG3C41  CG3RC1  OG3C51  1.1920   3  180.00 ! 
HGA1    CG3C51  NG2R43  CG3RC1  0.2320   3  0.00  ! 
HGA1    CG3RC1  NG2R43  CG3C51  0.2330   3  180.00 ! 
OG2D1   CG2R53  CG3C41  HGA2    0.1650   3  0.00  ! 
CG3C52  CG3C51  NG2R43  CG2R53  0.1150   3  0.00  ! 
OG3C51  CG3RC1  NG2R43  CG2R53  0.1260   3  180.00 ! 
OG2D1   CG2R53  CG3C41  CG3RC1  0.8030   3  0.00  ! 
HGA2    CG3C41  CG3RC1  HGA1    0.0200   3  180.00 ! 
HGA2    CG3C41  CG3RC1  OG3C51  0.1090   3  180.00 ! 
CG2O3   CG3C51  CG3C52  OG3C51  0.0750   3  180.00 ! 
CG2O3   CG3C51  CG3C52  OG3C51  0.7740   4  0.00  ! 
CG2O3   CG3C51  CG3C52  HGA2    0.4410   3  0.00  ! 
NG2R43  CG2R53  CG3C41  HGA2    0.0910   3  180.00 ! 
HGA2    CG3C52  OG3C51  CG3RC1  0.0100   3  180.00 ! 
OG2D1   CG2R53  NG2R43  CG3RC1  1.5040   2  180.00 ! 
NG2R43  CG2R53  CG3C41  CG3RC1  0.3060   3  180.00 ! 
CG2R53  CG3C41  CG3RC1  NG2R43  0.3260   3  180.00 ! 
CG3C41  CG2R53  NG2R43  CG3RC1  0.4590   2  180.00 ! 
CG3C41  CG3RC1  NG2R43  CG2R53  0.4460   3  180.00 ! 
NG2R43  CG3C51  CG3C52  HGA2    0.6650   3  0.00  ! 
NG2R43  CG3C51  CG3C52  OG3C51  0.1690   3  180.00 ! 
OG2D2   CG2O3   CG3C51  CG3C52  0.0460   2  0.00  ! 
OG2D2   CG2O3   CG3C51  NG2R43  0.0020   2  180.00 ! 
OG2D2   CG2O3   CG3C51  HGA1    0.0040   2  0.00  ! 

IMPROPER
!
!V(improper) = Kpsi(psi - psi0)**2
!
!Kpsi: kcal/mole/rad**2
!psi0: degrees
!note that the second column of numbers (0) is ignored
!
!atom types           Kpsi                   psi0
!
CG2O3   OG2D2   OG2D2   CG3C51  34.6116  0  0.00   ! /tmp/php , from CG2O3 OG2D2 OG2D2 CG321, PENALTY= 6.5
CG2R53  CG3C41  NG2R43  OG2D1   116.2831  0  0.00   ! AZDO, 2-azetidinone, kevo

NONBONDED nbxmod  5 atom cdiel shift vatom vdistance vswitch -
cutnb 14.0 ctofnb 12.0 ctonnb 10.0 eps 1.0 e14fac 1.0 wmin 1.5 
!
!V(Lennard-Jones) = Eps,i,j[(Rmin,i,j/ri,j)**12 - 2(Rmin,i,j/ri,j)**6]
!
!epsilon: kcal/mole, Eps,i,j = sqrt(eps,i * eps,j)
!Rmin/2: A, Rmin,i,j = Rmin/2,i + Rmin/2,j
!
!atom  ignored    epsilon      Rmin/2   ignored   eps,1-4       Rmin/2,1-4
!

END
