# Supplementary material for: On the force field optimisation of β-lactam cores using the force field Toolkit
Source: J Comput Aided Mol Des. 2022 Jul 11;36(7):537–47. doi: 10.1007/s10822-022-00464-3 (PMC9399072; doi:10.1007/s10822-022-00464-3)
Supplement: Supplementary file 1 — Supplementary file1 (.zip 40.0 KB) [file 10822_2022_464_MOESM1_ESM.zip › SI/oxapenem.pdb]

CRYST1    0.000    0.000    0.000  90.00  90.00  90.00 P 1           1
ATOM      1  O1  LIG L   1      -0.154   1.819  -0.293  0.80  0.00      LIG  O
ATOM      2  O2  LIG L   1       0.803  -2.019  -1.032  0.80  0.00      LIG  O
ATOM      3  O3  LIG L   1      -2.498  -1.996   0.987  0.80  0.00      LIG  O
ATOM      4  O4  LIG L   1      -3.796  -0.384  -0.027  0.80  0.00      LIG  O
ATOM      5  N   LIG L   1      -0.119  -0.364   0.472  0.80  0.00      LIG  N
ATOM      6  C1  LIG L   1       1.791   0.209  -0.279  0.80  0.00      LIG  C
ATOM      7  C2  LIG L   1       0.641   0.886   0.475  0.80  0.00      LIG  C
ATOM      8  C3  LIG L   1       0.805  -0.974  -0.410  0.80  0.00      LIG  C
ATOM      9  C4  LIG L   1      -1.497  -0.020   0.175  0.80  0.00      LIG  C
ATOM     10  C5  LIG L   1      -1.444   1.257  -0.265  0.80  0.00      LIG  C
ATOM     11  C6  LIG L   1      -2.721  -0.902   0.400  0.80  0.00      LIG  C
ATOM     12  H1  LIG L   1       2.041   0.681  -1.233  1.00  0.00      LIG  H
ATOM     13  H2  LIG L   1       2.699   0.009   0.301  1.00  0.00      LIG  H
ATOM     14  H3  LIG L   1       0.827   1.324   1.466  1.00  0.00      LIG  H
ATOM     15  H4  LIG L   1      -2.244   1.897  -0.609  1.00  0.00      LIG  H
END
