# Supplementary material for: On the force field optimisation of β-lactam cores using the force field Toolkit
Source: J Comput Aided Mol Des. 2022 Jul 11;36(7):537–47. doi: 10.1007/s10822-022-00464-3 (PMC9399072; doi:10.1007/s10822-022-00464-3)
Supplement: Supplementary file 1 — Supplementary file1 (.zip 40.0 KB) [file 10822_2022_464_MOESM1_ESM.zip › SI/oxapenem.str]

* Toppar stream file generated by
* CHARMM General Force Field (CGenFF) program version 2.5
* For use with CGenFF version 4.5
*

read rtf card append
* Topologies generated by
* CHARMM General Force Field (CGenFF) program version 2.5
*
36 1

! "penalty" is the highest penalty score of the associated parameters.
! Penalties lower than 10 indicate the analogy is fair; penalties between 10
! and 50 mean some basic validation is recommended; penalties higher than
! 50 indicate poor analogy and mandate extensive validation/optimization.

RESI LIG      -1.000 ! param penalty= 279.600 ; charge penalty= 177.390
GROUP            ! CHARGE   CH_PENALTY
ATOM O1     OG3C51 -0.335 !   42.882
ATOM O2     OG2D1  -0.469 !    2.604
ATOM O3     OG2D2   -0.76 !    5.823
ATOM O4     OG2D2   -0.76 !    5.823
ATOM N      NG2R43 -0.433 !  177.390
ATOM C1     CG3C41 -0.217 !   42.814
ATOM C2     CG3RC1  0.112 !  116.651
ATOM C3     CG2R53   0.66 !   57.678
ATOM C4     CG2R51  0.371 !  160.960
ATOM C5     CG2R51 -0.122 !   46.022
ATOM C6     CG2O3   0.511 !  140.744
ATOM H1     HGA2     0.09 !    4.361
ATOM H2     HGA2     0.09 !    4.361
ATOM H3     HGA1     0.09 !    9.516
ATOM H4     HGR52   0.172 !   13.130

BOND O1   C5  
BOND O1   C2  
BOND O2   C3  
BOND O3   C6  
BOND O4   C6  
BOND N    C3  
BOND N    C4  
BOND N    C2  
BOND C1   C3  
BOND C1   C2  
BOND C1   H1  
BOND C1   H2  
BOND C2   H3  
BOND C4   C5  
BOND C4   C6  
BOND C5   H4  
IMPR C3     C1     N      O2    
IMPR C6     O3     O4     C4    

END

read param card flex append
* Parameters generated by analogy by
* CHARMM General Force Field (CGenFF) program version 2.5
*

! Penalties lower than 10 indicate the analogy is fair; penalties between 10
! and 50 mean some basic validation is recommended; penalties higher than
! 50 indicate poor analogy and mandate extensive validation/optimization.

!=============================================================
!
! Parameter file generated by the Force Field ToolKit (ffTK)
!
! For additional information, see:
! http://www.ks.uiuc.edu/Research/vmd/plugins/fftk
! http://www.ks.uiuc.edu/Research/fftk
!
! Authors:
! Christopher G. Mayne
! Beckman Institute for Advanced Science and Technology
! University of Illinois, Urbana-Champaign
! http://www.ks.uiuc.edu/~mayne
! mayne@ks.uiuc.edu
!
! James C. Gumbart
! Georgia Institute of Technology
! http://simbac.gatech.edu
! gumbart_physics.gatech.edu
!
! If you use parameters developed using ffTK, please cite:
! C.G. Mayne, J. Saam, K. Schulten, E. Tajkhorshid, J.C. Gumbart. J. Comput. Chem. 2013, 34, 2757-2770.
!
!=============================================================

BONDS
!V(bond) = Kb(b - b0)**2
!
!Kb: kcal/mole/A**2
!b0: A
!
!atom type Kb b0
!
CG2O3   CG2R51  250.054    1.524    ! /tmp/php , from CG2O1 CG2R51, PENALTY= 10
CG2O3   OG2D2   640.118    1.259    ! PROT adm jr. 7/23/91, acetic acid
CG2R51  CG2R51  430.033    1.345    ! PROT histidine, adm jr., 6/27/90
CG2R51  NG2R43  177.658    1.432    ! /tmp/php , from CG2R61 NG2S1, PENALTY= 85
CG2R51  OG3C51  266.036    1.387    ! 2DHF, 2,3-dihydrofuran, kevo
CG2R51  HGR52   345.709    1.082    ! PROT his, adm jr., 6/27/90
CG2R53  CG3C41  118.842    1.550    ! AZDO, 2-azetidinone, kevo
CG2R53  NG2R43  150.805    1.398    ! AZDO, 2-azetidinone, kevo
CG2R53  OG2D1   720.637    1.219    ! 560 620 *NEW* 2PDO, 2-pyrrolidinone, kevo
CG3C41  CG3RC1  90.892     1.518    ! /tmp/php , from CG3C41 CG3C41, PENALTY= 44
CG3C41  HGA2    322.047    1.095    ! CBU, cyclobutane, AZDO, 2-azetidinone, lsk
CG3RC1  NG2R43  95.490     1.468    ! /tmp/php , from CG3C41 NG2R43, PENALTY= 44
CG3RC1  OG3C51  126.902    1.429    ! RSRF, 4,6-dioxabicyclo[3.3.0]octan-8-ol, xxwy
CG3RC1  HGA1    256.283    1.093    ! CARBOCY carbocyclic sugars

ANGLES
!
!V(angle) = Ktheta(Theta - Theta0)**2
!
!V(Urey-Bradley) = Kub(S - S0)**2
!
!Ktheta: kcal/mole/rad**2
!Theta0: degrees
!Kub: kcal/mole/A**2 (Urey-Bradley)
!S0: A
!
!atom types     Ktheta    Theta0   Kub     S0
!
!
CG2R51  CG2O3   OG2D2   83.406   114.169  50.00    2.3530  ! /tmp/php , from CG2R61 CG2O3 OG2D2, PENALTY= 8.5
OG2D2   CG2O3   OG2D2   120.073  132.040  70.00    2.2587  ! PROT adm jr. 7/23/91, correction, ACETATE (KK)
CG2O3   CG2R51  CG2R51  82.028   129.371     ! /tmp/php , from CG2O1 CG2R51 CG2R51, PENALTY= 7.5
CG2O3   CG2R51  NG2R43  74.279   126.209  32.00    2.4830  ! /tmp/php , from NG2D1 CG2R64 NG2P1, PENALTY= 137
CG2R51  CG2R51  NG2R43  133.273  105.131     ! /tmp/php , from CG2O1 CG2R51 CG2R51, PENALTY= 55
CG2R51  CG2R51  OG3C51  107.742  114.804     ! 2DHF, 2,3-dihydrofuran, kevo
CG2R51  CG2R51  HGR52   73.508   129.227  15.00    2.2150  ! PROT adm jr., 6/27/90, his
OG3C51  CG2R51  HGR52   68.636   115.177     ! 2DHF, 2,3-dihydrofuran, kevo
CG3C41  CG2R53  NG2R43  220.222  93.335      ! AZDO, 2-azetidinone, kevo
CG3C41  CG2R53  OG2D1   107.453  135.061     ! AZDO, 2-azetidinone, lsk & kevo
NG2R43  CG2R53  OG2D1   79.225   133.270     ! AZDO, 2-azetidinone, lsk & kevo
CG2R53  CG3C41  CG3RC1  142.552  85.043      ! /tmp/php , from CG2R53 CG3C41 CG3C41, PENALTY= 10.3
CG2R53  CG3C41  HGA2    48.374   114.581     ! AZDO, 2-azetidinone, lsk & kevo
CG3RC1  CG3C41  HGA2    62.361   115.158     ! /tmp/php , from CG3C41 CG3C41 HGA2, PENALTY= 10.3
HGA2    CG3C41  HGA2    38.221   110.539  5.40     1.8067  ! CBU, cyclobutane; AZDO, 2-azetidinone; QM by Nikolay Simakov; lsk & kevo
CG3C41  CG3RC1  NG2R43  157.762  91.309      ! /tmp/php , from CG3C41 CG3C41 NG2R43, PENALTY= 44
CG3C41  CG3RC1  OG3C51  153.280  115.217     ! /tmp/php , from CG3C41 CG3C41 OG3C51, PENALTY= 244
CG3C41  CG3RC1  HGA1    54.386   118.969     ! /tmp/php , from CG3C41 CG3C41 HGA2, PENALTY= 44
NG2R43  CG3RC1  OG3C51  145.898  105.300     ! /tmp/php , from OG3C51 CG3RC1 OG3C51, PENALTY= 279.6
NG2R43  CG3RC1  HGA1    70.438   115.565     ! /tmp/php , from NG2R43 CG3C41 HGA2, PENALTY= 44
OG3C51  CG3RC1  HGA1    75.851   108.650     ! RSRF, 4,6-dioxabicyclo[3.3.0]octan-8-ol, xxwy
CG2R51  NG2R43  CG2R53  34.903   126.799     ! /tmp/php , from CG2R53 NG2R43 HGP1, PENALTY= 143
CG2R51  NG2R43  CG3RC1  187.050  106.604     ! /tmp/php , from CG3C41 NG2R43 HGP1, PENALTY= 153.3
CG2R53  NG2R43  CG3RC1  138.466  92.015      ! /tmp/php , from CG2R53 NG2R43 CG3C41, PENALTY= 10.3
CG2R51  OG3C51  CG3RC1  197.264  103.931     ! /tmp/php , from CG3C52 OG3C51 CG3RC1, PENALTY= 74

DIHEDRALS
!
!V(dihedral) = Kchi(1 + cos(n(chi) - delta))
!
!Kchi: kcal/mole
!n: multiplicity
!delta: degrees
!
!atom types             Kchi    n   delta
!
HGA1    CG3RC1  NG2R43  CG2R51  0.3380   3  180.00 ! 
HGA2    CG3C41  CG3RC1  NG2R43  0.0070   3  180.00 ! 
HGA1    CG3RC1  NG2R43  CG2R53  0.0000   3  180.00 ! 
CG3C41  CG2R53  NG2R43  CG2R51  2.6130   2  180.00 ! 
CG2R53  CG3C41  CG3RC1  HGA1    0.0260   3  180.00 ! 
OG2D1   CG2R53  NG2R43  CG2R51  1.5220   2  180.00 ! 
CG2R53  CG3C41  CG3RC1  OG3C51  0.1060   3  180.00 ! 
OG3C51  CG3RC1  NG2R43  CG2R51  0.1250   3  180.00 ! 
OG2D1   CG2R53  CG3C41  HGA2    0.0430   3  0.00  ! 
HGA2    CG3C41  CG3RC1  HGA1    0.0760   3  180.00 ! 
OG2D1   CG2R53  CG3C41  CG3RC1  0.2440   3  0.00  ! 
OG3C51  CG3RC1  NG2R43  CG2R53  0.1210   3  180.00 ! 
HGA2    CG3C41  CG3RC1  OG3C51  0.0000   3  180.00 ! 
CG3C41  CG3RC1  NG2R43  CG2R51  0.1700   3  180.00 ! 
NG2R43  CG2R53  CG3C41  HGA2    0.0510   3  180.00 ! 
CG3C41  CG3RC1  NG2R43  CG2R53  0.2240   3  180.00 ! 
CG3C41  CG2R53  NG2R43  CG3RC1  0.2490   2  180.00 ! 
CG2R53  CG3C41  CG3RC1  NG2R43  0.0270   3  180.00 ! 
NG2R43  CG2R53  CG3C41  CG3RC1  0.0390   3  180.00 ! 
OG2D1   CG2R53  NG2R43  CG3RC1  0.0300   2  180.00 ! 
CG2O3   CG2R51  CG2R51  OG3C51  0.4380   2  180.00 ! 
NG2R43  CG2R51  CG2R51  HGR52   6.8430   2  180.00 ! 
HGR52   CG2R51  OG3C51  CG3RC1  0.6890   2  180.00 ! 
NG2R43  CG2R51  CG2R51  OG3C51  8.4250   2  180.00 ! 
CG2R51  CG2R51  NG2R43  CG3RC1  1.9670   1  180.00 ! 
CG2R51  CG2R51  NG2R43  CG3RC1  0.4500   2  180.00 ! 
CG3C41  CG3RC1  OG3C51  CG2R51  0.2050   3  180.00 ! 
OG2D2   CG2O3   CG2R51  NG2R43  0.8200   2  180.00 ! 
OG2D2   CG2O3   CG2R51  NG2R43  0.0920   4  180.00 ! 
CG2O3   CG2R51  NG2R43  CG2R53  0.0000   2  0.00  ! 
NG2R43  CG3RC1  OG3C51  CG2R51  0.0220   3  180.00 ! 
HGA1    CG3RC1  OG3C51  CG2R51  0.0420   3  180.00 ! 
OG2D2   CG2O3   CG2R51  CG2R51  0.8670   2  180.00 ! 
OG2D2   CG2O3   CG2R51  CG2R51  0.0240   4  180.00 ! 
CG2O3   CG2R51  NG2R43  CG3RC1  1.6650   1  0.00  ! 
CG2O3   CG2R51  NG2R43  CG3RC1  0.1400   2  180.00 ! 
CG2R51  CG2R51  OG3C51  CG3RC1  0.2910   2  180.00 ! 
CG2O3   CG2R51  CG2R51  HGR52   0.5930   2  180.00 ! 
CG2R51  CG2R51  NG2R43  CG2R53  0.0170   2  0.00  ! 

IMPROPER
!
!V(improper) = Kpsi(psi - psi0)**2
!
!Kpsi: kcal/mole/rad**2
!psi0: degrees
!note that the second column of numbers (0) is ignored
!
!atom types           Kpsi                   psi0
!
CG2O3   OG2D2   OG2D2   CG2R51  29.2036  0  0.00   ! /tmp/php , from CG2O3 OG2D2 OG2D2 CG2R61, PENALTY= 4.5
CG2R53  CG3C41  NG2R43  OG2D1   64.6523  0  0.00   ! AZDO, 2-azetidinone, kevo

NONBONDED nbxmod  5 atom cdiel shift vatom vdistance vswitch -
cutnb 14.0 ctofnb 12.0 ctonnb 10.0 eps 1.0 e14fac 1.0 wmin 1.5 
!
!V(Lennard-Jones) = Eps,i,j[(Rmin,i,j/ri,j)**12 - 2(Rmin,i,j/ri,j)**6]
!
!epsilon: kcal/mole, Eps,i,j = sqrt(eps,i * eps,j)
!Rmin/2: A, Rmin,i,j = Rmin/2,i + Rmin/2,j
!
!atom  ignored    epsilon      Rmin/2   ignored   eps,1-4       Rmin/2,1-4
!

END
