# Supplementary material for: On the force field optimisation of β-lactam cores using the force field Toolkit
Source: J Comput Aided Mol Des. 2022 Jul 11;36(7):537–47. doi: 10.1007/s10822-022-00464-3 (PMC9399072; doi:10.1007/s10822-022-00464-3)
Supplement: Supplementary file 1 — Supplementary file1 (.zip 40.0 KB) [file 10822_2022_464_MOESM1_ESM.zip › SI/penam_analogue.pdb]

CRYST1    0.000    0.000    0.000  90.00  90.00  90.00 P 1           1
ATOM      1  S   LIG X   1       1.873   0.877   0.396  1.00  0.00      LIG  S
ATOM      2  O   LIG X   1      -2.025  -0.833   0.703  1.00  0.00      LIG  O
ATOM      3  N   LIG X   1      -0.220  -0.291  -0.762  1.00  0.00      LIG  N
ATOM      4  C0  LIG X   1       0.316   1.068  -0.562  1.00  0.00      LIG  C
ATOM      5  C1  LIG X   1      -0.976   1.445   0.199  1.00  0.00      LIG  C
ATOM      6  C2  LIG X   1       0.741  -1.365  -0.569  1.00  0.00      LIG  C
ATOM      7  C3  LIG X   1      -1.269  -0.059   0.154  1.00  0.00      LIG  C
ATOM      8  C   LIG X   1       1.624  -0.920   0.606  1.00  0.00      LIG  C
ATOM      9  H0  LIG X   1       0.532   1.614  -1.483  1.00  0.00      LIG  H
ATOM     10  H1  LIG X   1      -1.681   2.066  -0.361  1.00  0.00      LIG  H
ATOM     11  H2  LIG X   1      -0.836   1.847   1.205  1.00  0.00      LIG  H
ATOM     12  H3  LIG X   1       1.329  -1.498  -1.482  1.00  0.00      LIG  H
ATOM     13  H4  LIG X   1       0.196  -2.287  -0.348  1.00  0.00      LIG  H
ATOM     14  H5  LIG X   1       1.125  -1.131   1.555  1.00  0.00      LIG  H
ATOM     15  H   LIG X   1       2.601  -1.412   0.601  1.00  0.00      LIG  H
END
