# Supplementary material for: On the force field optimisation of β-lactam cores using the force field Toolkit
Source: J Comput Aided Mol Des. 2022 Jul 11;36(7):537–47. doi: 10.1007/s10822-022-00464-3 (PMC9399072; doi:10.1007/s10822-022-00464-3)
Supplement: Supplementary file 1 — Supplementary file1 (.zip 40.0 KB) [file 10822_2022_464_MOESM1_ESM.zip › SI/penam_analogue.str]

* Toppar stream file generated by
* CHARMM General Force Field (CGenFF) program version 2.5
* For use with CGenFF version 4.5
*

read rtf card append
* Topologies generated by
* CHARMM General Force Field (CGenFF) program version 2.5
*
36 1

! "penalty" is the highest penalty score of the associated parameters.
! Penalties lower than 10 indicate the analogy is fair; penalties between 10
! and 50 mean some basic validation is recommended; penalties higher than
! 50 indicate poor analogy and mandate extensive validation/optimization.

RESI LIG       0.000 ! param penalty= 281.500 ; charge penalty= 236.155
GROUP            ! CHARGE   CH_PENALTY
ATOM S      SG311  -0.272 !  183.048
ATOM O      OG2D1  -0.469 !    1.704
ATOM N      NG2R43 -0.456 !  169.904
ATOM C0     CG3RC1  0.125 !  236.155
ATOM C1     CG3C41 -0.104 !  141.024
ATOM C2     CG3C52  0.054 !   62.708
ATOM C3     CG2R53   0.49 !   56.288
ATOM C      CG3C52  0.002 !  100.664
ATOM H0     HGA1     0.09 !   11.067
ATOM H1     HGA2     0.09 !    4.361
ATOM H2     HGA2     0.09 !    4.361
ATOM H3     HGA2     0.09 !    4.334
ATOM H4     HGA2     0.09 !    4.334
ATOM H5     HGA2     0.09 !    5.593
ATOM H      HGA2     0.09 !    5.593

BOND H0   C0  
BOND H3   C2  
BOND N    C0  
BOND N    C2  
BOND N    C3  
BOND C0   C1  
BOND C0   S   
BOND C2   H4  
BOND C2   C   
BOND H1   C1  
BOND C3   C1  
BOND C3   O   
BOND C1   H2  
BOND S    C   
BOND H    C   
BOND C    H5  
IMPR C3     C1     N      O     

END

read param card flex append
* Parameters generated by analogy by
* CHARMM General Force Field (CGenFF) program version 2.5
*

! Penalties lower than 10 indicate the analogy is fair; penalties between 10
! and 50 mean some basic validation is recommended; penalties higher than
! 50 indicate poor analogy and mandate extensive validation/optimization.

!=============================================================
!
! Parameter file generated by the Force Field ToolKit (ffTK)
!
! For additional information, see:
! http://www.ks.uiuc.edu/Research/vmd/plugins/fftk
! http://www.ks.uiuc.edu/Research/fftk
!
! Authors:
! Christopher G. Mayne
! Beckman Institute for Advanced Science and Technology
! University of Illinois, Urbana-Champaign
! http://www.ks.uiuc.edu/~mayne
! mayne@ks.uiuc.edu
!
! James C. Gumbart
! Georgia Institute of Technology
! http://simbac.gatech.edu
! gumbart_physics.gatech.edu
!
! If you use parameters developed using ffTK, please cite:
! C.G. Mayne, J. Saam, K. Schulten, E. Tajkhorshid, J.C. Gumbart. J. Comput. Chem. 2013, 34, 2757-2770.
!
!=============================================================

BONDS
!V(bond) = Kb(b - b0)**2
!
!Kb: kcal/mole/A**2
!b0: A
!
!atom type Kb b0
!
CG2R53  CG3C41  143.049    1.538    ! AZDO, 2-azetidinone, kevo
CG2R53  NG2R43  165.198    1.396    ! AZDO, 2-azetidinone, kevo
CG2R53  OG2D1   789.989    1.216    ! 560 620 *NEW* 2PDO, 2-pyrrolidinone, kevo
CG3C41  CG3RC1  130.476    1.544    ! /tmp/php , from CG3C41 CG3C41, PENALTY= 44
CG3C41  HGA2    342.031    1.097    ! CBU, cyclobutane, AZDO, 2-azetidinone, lsk
CG3C52  CG3C52  162.502    1.534    ! THF, nucleotide CSD/NDB survey, 5/30/06,viv; increased to 1.53 by kevo
CG3C52  NG2R43  219.749    1.446    ! /tmp/php , from CG3C52 NG2S0, PENALTY= 60
CG3C52  SG311   164.486    1.821    ! /tmp/php , from CG321 SG311, PENALTY= 65
CG3C52  HGA2    322.197    1.093    ! THF, THF neutron diffr., 5/30/06, viv
CG3RC1  NG2R43  100.010    1.484    ! /tmp/php , from CG3C41 NG2R43, PENALTY= 44
CG3RC1  SG311   90.248     1.828    ! /tmp/php , from CG321 SG311, PENALTY= 75
CG3RC1  HGA1    325.064    1.091    ! CARBOCY carbocyclic sugars

ANGLES
!
!V(angle) = Ktheta(Theta - Theta0)**2
!
!V(Urey-Bradley) = Kub(S - S0)**2
!
!Ktheta: kcal/mole/rad**2
!Theta0: degrees
!Kub: kcal/mole/A**2 (Urey-Bradley)
!S0: A
!
!atom types     Ktheta    Theta0   Kub     S0
!
!
CG3C41  CG2R53  NG2R43  211.666  92.586      ! AZDO, 2-azetidinone, kevo
CG3C41  CG2R53  OG2D1   87.014   136.728     ! AZDO, 2-azetidinone, lsk & kevo
NG2R43  CG2R53  OG2D1   44.683   130.449     ! AZDO, 2-azetidinone, lsk & kevo
CG2R53  CG3C41  CG3RC1  117.839  85.192      ! /tmp/php , from CG2R53 CG3C41 CG3C41, PENALTY= 10.3
CG2R53  CG3C41  HGA2    63.952   115.096     ! AZDO, 2-azetidinone, lsk & kevo
CG3RC1  CG3C41  HGA2    51.490   115.564     ! /tmp/php , from CG3C41 CG3C41 HGA2, PENALTY= 10.3
HGA2    CG3C41  HGA2    33.447   110.303  5.40     1.8067  ! CBU, cyclobutane; AZDO, 2-azetidinone; QM by Nikolay Simakov; lsk & kevo
CG3C52  CG3C52  NG2R43  239.123  105.889     ! /tmp/php , from CG3C52 CG3C52 NG2S0, PENALTY= 3.5
CG3C52  CG3C52  SG311   154.415  106.227     ! /tmp/php , from CG3C52 CG3C51 NG311, PENALTY= 114
CG3C52  CG3C52  HGA2    49.914   111.225  22.53    2.1790  ! TF2M, viv
NG2R43  CG3C52  HGA2    68.246   108.927     ! /tmp/php , from NG2S0 CG3C52 HGA2, PENALTY= 3.5
SG311   CG3C52  HGA2    80.628   109.505     ! /tmp/php , from SG311 CG321 HGA2, PENALTY= 65
HGA2    CG3C52  HGA2    17.022   109.882  5.40     1.8020  ! THF, 10/17/05 viv
CG3C41  CG3RC1  NG2R43  147.233  89.321      ! /tmp/php , from CG3C41 CG3C41 NG2R43, PENALTY= 44
CG3C41  CG3RC1  SG311   157.863  118.064     ! /tmp/php , from CG2O4 CG3C41 CG3C41, PENALTY= 180.5
CG3C41  CG3RC1  HGA1    53.938   117.175     ! /tmp/php , from CG3C41 CG3C41 HGA2, PENALTY= 44
NG2R43  CG3RC1  SG311   91.349   106.415     ! /tmp/php , from NG2R43 CG3C41 HGA2, PENALTY= 244
NG2R43  CG3RC1  HGA1    53.897   114.335     ! /tmp/php , from NG2R43 CG3C41 HGA2, PENALTY= 44
SG311   CG3RC1  HGA1    47.301   107.293     ! /tmp/php , from SG311 CG321 HGA2, PENALTY= 75
CG2R53  NG2R43  CG3C52  150.302  121.476     ! /tmp/php , from CG2R53 NG2R43 HGP1, PENALTY= 139.5
CG2R53  NG2R43  CG3RC1  125.669  90.463      ! /tmp/php , from CG2R53 NG2R43 CG3C41, PENALTY= 10.3
CG3C52  NG2R43  CG3RC1  181.578  114.040     ! /tmp/php , from CG3C41 NG2R43 HGP1, PENALTY= 149.8
CG3C52  SG311   CG3RC1  171.289  92.812      ! /tmp/php , from CG321 SG311 CG321, PENALTY= 23.8

DIHEDRALS
!
!V(dihedral) = Kchi(1 + cos(n(chi) - delta))
!
!Kchi: kcal/mole
!n: multiplicity
!delta: degrees
!
!atom types             Kchi    n   delta
!
HGA2    CG3C41  CG3RC1  SG311   0.0100   3  180.00 ! 
SG311   CG3RC1  NG2R43  CG3C52  0.0080   3  180.00 ! 
HGA2    CG3C41  CG3RC1  NG2R43  0.0170   3  180.00 ! 
HGA1    CG3RC1  NG2R43  CG2R53  0.0370   3  180.00 ! 
CG3C41  CG2R53  NG2R43  CG3C52  2.8740   2  180.00 ! 
OG2D1   CG2R53  NG2R43  CG3C52  2.9140   2  180.00 ! 
HGA1    CG3RC1  SG311   CG3C52  0.0080   3  180.00 ! 
CG3C41  CG3RC1  NG2R43  CG3C52  0.0360   3  180.00 ! 
CG2R53  CG3C41  CG3RC1  HGA1    0.2600   3  180.00 ! 
SG311   CG3RC1  NG2R43  CG2R53  0.1320   3  180.00 ! 
OG2D1   CG2R53  CG3C41  HGA2    0.2090   3  0.00  ! 
HGA2    CG3C41  CG3RC1  HGA1    0.0090   3  180.00 ! 
OG2D1   CG2R53  CG3C41  CG3RC1  0.6300   3  0.00  ! 
HGA1    CG3RC1  NG2R43  CG3C52  0.0000   3  180.00 ! 
CG2R53  CG3C41  CG3RC1  SG311   0.9120   3  180.00 ! 
NG2R43  CG2R53  CG3C41  HGA2    0.0860   3  180.00 ! 
NG2R43  CG2R53  CG3C41  CG3RC1  0.1560   3  180.00 ! 
CG3C41  CG3RC1  NG2R43  CG2R53  0.0470   3  180.00 ! 
CG3C41  CG2R53  NG2R43  CG3RC1  0.4570   2  180.00 ! 
CG2R53  CG3C41  CG3RC1  NG2R43  0.2460   3  180.00 ! 
OG2D1   CG2R53  NG2R43  CG3RC1  0.5660   2  180.00 ! 
NG2R43  CG3C52  CG3C52  HGA2    0.0050   3  0.00  ! 
CG3C52  CG3C52  NG2R43  CG3RC1  0.0010   3  0.00  ! 
HGA2    CG3C52  SG311   CG3RC1  0.0000   3  180.00 ! 
HGA2    CG3C52  NG2R43  CG3RC1  0.0000   3  0.00  ! 
NG2R43  CG3C52  CG3C52  SG311   0.2830   2  180.00 ! 
SG311   CG3C52  CG3C52  HGA2    0.1640   3  0.00  ! 
CG3C52  CG3C52  SG311   CG3RC1  0.1370   1  180.00 ! 
CG3C52  CG3C52  SG311   CG3RC1  0.0190   3  180.00 ! 
NG2R43  CG3RC1  SG311   CG3C52  0.1510   1  180.00 ! 
NG2R43  CG3RC1  SG311   CG3C52  0.0080   3  180.00 ! 
HGA2    CG3C52  CG3C52  HGA2    0.1140   3  0.00  ! 
CG3C52  CG3C52  NG2R43  CG2R53  0.0000   3  0.00  ! 
CG3C41  CG3RC1  SG311   CG3C52  0.6440   1  0.00  ! 
CG3C41  CG3RC1  SG311   CG3C52  0.0280   3  180.00 ! 
HGA2    CG3C52  NG2R43  CG2R53  0.0010   3  0.00  ! 

IMPROPER
!
!V(improper) = Kpsi(psi - psi0)**2
!
!Kpsi: kcal/mole/rad**2
!psi0: degrees
!note that the second column of numbers (0) is ignored
!
!atom types           Kpsi                   psi0
!
CG2R53  CG3C41  NG2R43  OG2D1   158.4431  0  0.00   ! AZDO, 2-azetidinone, kevo

NONBONDED nbxmod  5 atom cdiel shift vatom vdistance vswitch -
cutnb 14.0 ctofnb 12.0 ctonnb 10.0 eps 1.0 e14fac 1.0 wmin 1.5 
!
!V(Lennard-Jones) = Eps,i,j[(Rmin,i,j/ri,j)**12 - 2(Rmin,i,j/ri,j)**6]
!
!epsilon: kcal/mole, Eps,i,j = sqrt(eps,i * eps,j)
!Rmin/2: A, Rmin,i,j = Rmin/2,i + Rmin/2,j
!
!atom  ignored    epsilon      Rmin/2   ignored   eps,1-4       Rmin/2,1-4
!

END
