# Supplementary material for: On the force field optimisation of β-lactam cores using the force field Toolkit
Source: J Comput Aided Mol Des. 2022 Jul 11;36(7):537–47. doi: 10.1007/s10822-022-00464-3 (PMC9399072; doi:10.1007/s10822-022-00464-3)
Supplement: Supplementary file 1 — Supplementary file1 (.zip 40.0 KB) [file 10822_2022_464_MOESM1_ESM.zip › SI/penam.pdb]

CRYST1    0.000    0.000    0.000  90.00  90.00  90.00 P 1           1
ATOM      1  S   LIG L   1       1.788   0.827   0.654  0.00  0.00      LIG  S
ATOM      2  O   LIG L   1      -2.246  -0.630   0.720  0.00  0.00      LIG  O
ATOM      3  N   LIG L   1      -0.269  -0.256  -0.573  0.00  0.00      LIG  N
ATOM      4  C0  LIG L   1       0.320   1.071  -0.437  0.00  0.00      LIG  C
ATOM      5  C1  LIG L   1      -0.994   1.551   0.227  0.00  0.00      LIG  C
ATOM      6  C2  LIG L   1       0.664  -1.365  -0.494  0.00  0.00      LIG  C
ATOM      7  C3  LIG L   1      -1.358   0.057   0.220  0.00  0.00      LIG  C
ATOM      8  C   LIG L   1       1.582  -1.001   0.692  0.00  0.00      LIG  C
ATOM      9  H0  LIG L   1       0.633   1.519  -1.382  0.00  0.00      LIG  H
ATOM     10  H1  LIG L   1      -1.632   2.181  -0.403  0.00  0.00      LIG  H
ATOM     11  H2  LIG L   1      -0.891   1.985   1.225  0.00  0.00      LIG  H
ATOM     12  C4  LIG L   1       1.496  -1.549  -1.809  0.00  0.00      LIG  C
ATOM     13  H4  LIG L   1       0.111  -2.286  -0.280  0.00  0.00      LIG  H
ATOM     14  H5  LIG L   1       1.129  -1.291   1.646  0.00  0.00      LIG  H
ATOM     15  H   LIG L   1       2.554  -1.484   0.566  0.00  0.00      LIG  H
ATOM     16  O1  LIG L   1       2.359  -2.471  -1.711  0.00  0.00      LIG  O
ATOM     17  O0  LIG L   1       1.217  -0.776  -2.767  0.00  0.00      LIG  O
END
