# Supplementary material for: On the force field optimisation of β-lactam cores using the force field Toolkit
Source: J Comput Aided Mol Des. 2022 Jul 11;36(7):537–47. doi: 10.1007/s10822-022-00464-3 (PMC9399072; doi:10.1007/s10822-022-00464-3)
Supplement: Supplementary file 1 — Supplementary file1 (.zip 40.0 KB) [file 10822_2022_464_MOESM1_ESM.zip › SI/penam.str]

* Toppar stream file generated by
* CHARMM General Force Field (CGenFF) program version 2.5
* For use with CGenFF version 4.5
*

read rtf card append
* Topologies generated by
* CHARMM General Force Field (CGenFF) program version 2.5
*
36 1

! "penalty" is the highest penalty score of the associated parameters.
! Penalties lower than 10 indicate the analogy is fair; penalties between 10
! and 50 mean some basic validation is recommended; penalties higher than
! 50 indicate poor analogy and mandate extensive validation/optimization.

RESI LIG      -1.000 ! param penalty= 281.500 ; charge penalty= 236.155
GROUP            ! CHARGE   CH_PENALTY
ATOM S      SG311  -0.303 !  183.090
ATOM O      OG2D1  -0.469 !    1.704
ATOM N      NG2R43 -0.169 !  169.595
ATOM C0     CG3RC1  0.348 !  236.155
ATOM C1     CG3C41 -0.292 !  141.024
ATOM C2     CG3C51  0.035 !   73.175
ATOM C3     CG2R53  0.263 !   56.288
ATOM C      CG3C52 -0.042 !  100.852
ATOM H0     HGA1     0.09 !   11.067
ATOM H1     HGA2     0.09 !    4.361
ATOM H2     HGA2     0.09 !    4.361
ATOM C4     CG2O3   0.609 !   40.430
ATOM H4     HGA1     0.09 !    5.605
ATOM H5     HGA2     0.09 !    5.605
ATOM H      HGA2     0.09 !    5.605
ATOM O1     OG2D2   -0.76 !    6.955
ATOM O0     OG2D2   -0.76 !    6.955

BOND O0   C4  
BOND C4   O1  
BOND C4   C2  
BOND H0   C0  
BOND N    C2  
BOND N    C0  
BOND N    C3  
BOND C2   H4  
BOND C2   C   
BOND C0   C1  
BOND C0   S   
BOND H1   C1  
BOND C3   C1  
BOND C3   O   
BOND C1   H2  
BOND H    C   
BOND S    C   
BOND C    H5  
IMPR C3     C1     N      O     
IMPR C4     O0     O1     C2    

END

read param card flex append
* Parameters generated by analogy by
* CHARMM General Force Field (CGenFF) program version 2.5
*

! Penalties lower than 10 indicate the analogy is fair; penalties between 10
! and 50 mean some basic validation is recommended; penalties higher than
! 50 indicate poor analogy and mandate extensive validation/optimization.


!=============================================================
!
! Parameter file generated by the Force Field ToolKit (ffTK)
!
! For additional information, see:
! http://www.ks.uiuc.edu/Research/vmd/plugins/fftk
! http://www.ks.uiuc.edu/Research/fftk
!
! Authors:
! Christopher G. Mayne
! Beckman Institute for Advanced Science and Technology
! University of Illinois, Urbana-Champaign
! http://www.ks.uiuc.edu/~mayne
! mayne@ks.uiuc.edu
!
! James C. Gumbart
! Georgia Institute of Technology
! http://simbac.gatech.edu
! gumbart_physics.gatech.edu
!
! If you use parameters developed using ffTK, please cite:
! C.G. Mayne, J. Saam, K. Schulten, E. Tajkhorshid, J.C. Gumbart. J. Comput. Chem. 2013, 34, 2757-2770.
!
!=============================================================

BONDS
!V(bond) = Kb(b - b0)**2
!
!Kb: kcal/mole/A**2
!b0: A
!
!atom type Kb b0
!
CG2O3   CG3C51  222.493    1.551    ! PROT 6-31g* AcProNH2, ProNH2, AcProNHCH3 RLD 4/23/93
CG2O3   OG2D2   640.392    1.266    ! PROT adm jr. 7/23/91, acetic acid
CG2R53  CG3C41  120.985    1.540    ! AZDO, 2-azetidinone, kevo
CG2R53  NG2R43  226.190    1.376    ! AZDO, 2-azetidinone, kevo
CG2R53  OG2D1   705.691    1.230    ! 560 620 *NEW* 2PDO, 2-pyrrolidinone, kevo
CG3C41  CG3RC1  105.779    1.545    ! /tmp/php , from CG3C41 CG3C41, PENALTY= 44
CG3C41  HGA2    327.565    1.098    ! CBU, cyclobutane, AZDO, 2-azetidinone, lsk
CG3C51  CG3C52  204.240    1.537    ! THF, nucleotide CSD/NDB survey, 5/30/06,viv
CG3C51  NG2R43  181.491    1.443    ! /tmp/php , from CG3C51 NG2S0, PENALTY= 60
CG3C51  HGA1    329.684    1.097    ! THF, THF neutron diffr., 5/30/06, viv
CG3C52  SG311   170.932    1.840    ! /tmp/php , from CG321 SG311, PENALTY= 65
CG3C52  HGA2    330.327    1.091    ! THF, THF neutron diffr., 5/30/06, viv
CG3RC1  NG2R43  125.996    1.477    ! /tmp/php , from CG3C41 NG2R43, PENALTY= 44
CG3RC1  SG311   114.793    1.835    ! /tmp/php , from CG321 SG311, PENALTY= 75
CG3RC1  HGA1    301.373    1.092    ! CARBOCY carbocyclic sugars

ANGLES
!
!V(angle) = Ktheta(Theta - Theta0)**2
!
!V(Urey-Bradley) = Kub(S - S0)**2
!
!Ktheta: kcal/mole/rad**2
!Theta0: degrees
!Kub: kcal/mole/A**2 (Urey-Bradley)
!S0: A
!
!atom types     Ktheta    Theta0   Kub     S0
!
!
CG3C51  CG2O3   OG2D2   73.482   114.600  50.00    2.3530  ! PROT AcProNH2, ProNH2, AcProNHCH3 RLD 4/23/93
OG2D2   CG2O3   OG2D2   109.327  130.982  70.00    2.2587  ! PROT adm jr. 7/23/91, correction, ACETATE (KK)
CG3C41  CG2R53  NG2R43  197.851  92.382      ! AZDO, 2-azetidinone, kevo
CG3C41  CG2R53  OG2D1   52.809   135.823     ! AZDO, 2-azetidinone, lsk & kevo
NG2R43  CG2R53  OG2D1   75.691   131.693     ! AZDO, 2-azetidinone, lsk & kevo
CG2R53  CG3C41  CG3RC1  136.732  84.603      ! /tmp/php , from CG2R53 CG3C41 CG3C41, PENALTY= 10.3
CG2R53  CG3C41  HGA2    72.421   114.617     ! AZDO, 2-azetidinone, lsk & kevo
CG3RC1  CG3C41  HGA2    38.859   115.309     ! /tmp/php , from CG3C41 CG3C41 HGA2, PENALTY= 10.3
HGA2    CG3C41  HGA2    44.215   110.938  5.40     1.8067  ! CBU, cyclobutane; AZDO, 2-azetidinone; QM by Nikolay Simakov; lsk & kevo
CG2O3   CG3C51  CG3C52  69.573   110.511     ! PROT AcProNH2, ProNH2, AcProNHCH3 RLD 4/23/93
CG2O3   CG3C51  NG2R43  133.451  112.372     ! /tmp/php , from CG2O3 CG3C51 NG2S0, PENALTY= 3.5
CG2O3   CG3C51  HGA1    57.058   110.431     ! PROT AcProNH2, ProNH2, AcProNHCH3 RLD 4/23/93
CG3C52  CG3C51  NG2R43  108.272  105.036     ! /tmp/php , from CG3C52 CG3C51 NG2S0, PENALTY= 3.5
CG3C52  CG3C51  HGA1    82.460   111.746  22.53    2.1790  ! TF2M, viv
NG2R43  CG3C51  HGA1    67.283   108.702     ! /tmp/php , from NG2S0 CG3C51 HGA1, PENALTY= 3.5
CG3C51  CG3C52  SG311   98.429   107.260     ! /tmp/php , from CG3C51 CG3C51 NG311, PENALTY= 114
CG3C51  CG3C52  HGA2    53.761   109.985  22.53    2.1790  ! TF2M, viv
SG311   CG3C52  HGA2    60.145   109.158     ! /tmp/php , from SG311 CG321 HGA2, PENALTY= 65
HGA2    CG3C52  HGA2    34.873   110.801  5.40     1.8020  ! THF, 10/17/05 viv
CG3C41  CG3RC1  NG2R43  161.376  88.964      ! /tmp/php , from CG3C41 CG3C41 NG2R43, PENALTY= 44
CG3C41  CG3RC1  SG311   186.181  117.656     ! /tmp/php , from CG2O4 CG3C41 CG3C41, PENALTY= 180.5
CG3C41  CG3RC1  HGA1    44.820   118.843     ! /tmp/php , from CG3C41 CG3C41 HGA2, PENALTY= 44
NG2R43  CG3RC1  SG311   162.670  104.558     ! /tmp/php , from NG2R43 CG3C41 HGA2, PENALTY= 244
NG2R43  CG3RC1  HGA1    61.471   114.112     ! /tmp/php , from NG2R43 CG3C41 HGA2, PENALTY= 44
SG311   CG3RC1  HGA1    61.118   110.101     ! /tmp/php , from SG311 CG321 HGA2, PENALTY= 75
CG2R53  NG2R43  CG3C51  188.078  129.824     ! /tmp/php , from CG2R53 NG2R43 HGP1, PENALTY= 139.5
CG2R53  NG2R43  CG3RC1  193.823  92.154      ! /tmp/php , from CG2R53 NG2R43 CG3C41, PENALTY= 10.3
CG3C51  NG2R43  CG3RC1  131.910  114.034     ! /tmp/php , from CG3C41 NG2R43 HGP1, PENALTY= 149.8
CG3C52  SG311   CG3RC1  102.546  93.874      ! /tmp/php , from CG321 SG311 CG321, PENALTY= 23.8

DIHEDRALS
!
!V(dihedral) = Kchi(1 + cos(n(chi) - delta))
!
!Kchi: kcal/mole
!n: multiplicity
!delta: degrees
!
!atom types             Kchi    n   delta
!
HGA1    CG3C51  CG3C52  HGA2    0.0860   3  180.00 ! 
CG3C52  CG3C51  NG2R43  CG3RC1  0.0040   3  0.00  ! 
SG311   CG3RC1  NG2R43  CG3C51  0.1810   3  180.00 ! 
HGA2    CG3C41  CG3RC1  SG311   0.6070   3  180.00 ! 
CG3C41  CG2R53  NG2R43  CG3C51  2.9160   2  180.00 ! 
OG2D1   CG2R53  NG2R43  CG3C51  2.8560   2  180.00 ! 
CG2O3   CG3C51  NG2R43  CG2R53  0.0020   3  0.00  ! 
HGA1    CG3RC1  SG311   CG3C52  0.0190   3  180.00 ! 
HGA2    CG3C41  CG3RC1  NG2R43  0.0120   3  180.00 ! 
HGA1    CG3RC1  NG2R43  CG2R53  0.0140   3  180.00 ! 
HGA2    CG3C52  SG311   CG3RC1  0.0010   3  180.00 ! 
HGA1    CG3C51  NG2R43  CG2R53  0.0220   3  0.00  ! 
HGA1    CG3C51  CG3C52  SG311   0.7740   3  0.00  ! 
CG3C41  CG3RC1  NG2R43  CG3C51  0.0340   3  180.00 ! 
CG3C51  CG3C52  SG311   CG3RC1  0.1400   1  180.00 ! 
CG3C51  CG3C52  SG311   CG3RC1  0.0080   3  180.00 ! 
CG2O3   CG3C51  NG2R43  CG3RC1  0.0120   3  0.00  ! 
CG2R53  CG3C41  CG3RC1  HGA1    0.0150   3  180.00 ! 
SG311   CG3RC1  NG2R43  CG2R53  0.0950   3  180.00 ! 
NG2R43  CG3RC1  SG311   CG3C52  0.0480   1  180.00 ! 
NG2R43  CG3RC1  SG311   CG3C52  0.0020   3  180.00 ! 
HGA1    CG3C51  NG2R43  CG3RC1  0.0000   3  0.00  ! 
CG2O3   CG3C51  CG3C52  SG311   0.6340   3  0.00  ! 
OG2D1   CG2R53  CG3C41  HGA2    0.2200   3  0.00  ! 
HGA1    CG3RC1  NG2R43  CG3C51  0.6450   3  180.00 ! 
CG3C52  CG3C51  NG2R43  CG2R53  0.0260   3  0.00  ! 
OG2D1   CG2R53  CG3C41  CG3RC1  0.3970   3  0.00  ! 
HGA2    CG3C41  CG3RC1  HGA1    0.0170   3  180.00 ! 
NG2R43  CG3C51  CG3C52  SG311   0.3550   2  180.00 ! 
CG2O3   CG3C51  CG3C52  HGA2    0.0350   3  180.00 ! 
NG2R43  CG2R53  CG3C41  HGA2    0.0160   3  180.00 ! 
CG2R53  CG3C41  CG3RC1  SG311   1.5700   3  180.00 ! 
CG3C41  CG3RC1  SG311   CG3C52  0.7320   1  0.00  ! 
CG3C41  CG3RC1  SG311   CG3C52  0.1520   3  180.00 ! 
OG2D1   CG2R53  NG2R43  CG3RC1  1.7710   2  180.00 ! 
NG2R43  CG2R53  CG3C41  CG3RC1  0.0300   3  180.00 ! 
CG2R53  CG3C41  CG3RC1  NG2R43  0.0620   3  180.00 ! 
CG3C41  CG2R53  NG2R43  CG3RC1  0.4430   2  180.00 ! 
CG3C41  CG3RC1  NG2R43  CG2R53  0.0110   3  180.00 ! 
NG2R43  CG3C51  CG3C52  HGA2    0.1050   3  180.00 ! 
OG2D2   CG2O3   CG3C51  CG3C52  0.0020   2  0.00  ! 
OG2D2   CG2O3   CG3C51  NG2R43  0.0020   2  180.00 ! 
OG2D2   CG2O3   CG3C51  HGA1    0.4140   2  0.00  ! 

IMPROPER
!
!V(improper) = Kpsi(psi - psi0)**2
!
!Kpsi: kcal/mole/rad**2
!psi0: degrees
!note that the second column of numbers (0) is ignored
!
!atom types           Kpsi                   psi0
!
CG2O3   OG2D2   OG2D2   CG3C51  42.7539  0  0.00   ! /tmp/php , from CG2O3 OG2D2 OG2D2 CG321, PENALTY= 6.5
CG2R53  CG3C41  NG2R43  OG2D1   92.4356  0  0.00   ! AZDO, 2-azetidinone, kevo

NONBONDED nbxmod  5 atom cdiel shift vatom vdistance vswitch -
cutnb 14.0 ctofnb 12.0 ctonnb 10.0 eps 1.0 e14fac 1.0 wmin 1.5 
!
!V(Lennard-Jones) = Eps,i,j[(Rmin,i,j/ri,j)**12 - 2(Rmin,i,j/ri,j)**6]
!
!epsilon: kcal/mole, Eps,i,j = sqrt(eps,i * eps,j)
!Rmin/2: A, Rmin,i,j = Rmin/2,i + Rmin/2,j
!
!atom  ignored    epsilon      Rmin/2   ignored   eps,1-4       Rmin/2,1-4
!

END
