# Supplementary material for: On the force field optimisation of β-lactam cores using the force field Toolkit
Source: J Comput Aided Mol Des. 2022 Jul 11;36(7):537–47. doi: 10.1007/s10822-022-00464-3 (PMC9399072; doi:10.1007/s10822-022-00464-3)
Supplement: Supplementary file 1 — Supplementary file1 (.zip 40.0 KB) [file 10822_2022_464_MOESM1_ESM.zip › SI/penem.pdb]

CRYST1    0.000    0.000    0.000    90.00    90.00    90.00 P 1           1
ATOM      1  S   LIG L   1      -1.863   0.940  -0.574  0.80  0.00      LIG  S
ATOM      2  O1  LIG L   1       2.238  -0.411  -1.000  0.80  0.00      LIG  O
ATOM      3  N   LIG L   1       0.268  -0.273   0.386  0.80  0.00      LIG  N
ATOM      4  C1  LIG L   1      -0.327   1.067   0.436  0.80  0.00      LIG  C
ATOM      5  C2  LIG L   1       0.951   1.643  -0.207  0.80  0.00      LIG  C
ATOM      6  C3  LIG L   1       1.350   0.164  -0.397  0.80  0.00      LIG  C
ATOM      7  C4  LIG L   1      -0.664  -1.333   0.134  0.80  0.00      LIG  C
ATOM      8  C5  LIG L   1      -1.816  -0.825  -0.362  0.80  0.00      LIG  C
ATOM      9  C6  LIG L   1      -0.393  -2.805   0.484  0.80  0.00      LIG  C
ATOM     10  O2  LIG L   1      -1.276  -3.602   0.053  0.80  0.00      LIG  O
ATOM     11  O3  LIG L   1       0.649  -3.001   1.168  0.80  0.00      LIG  O
ATOM     12  H1  LIG L   1      -0.582   1.408   1.446  1.00  0.00      LIG  H
ATOM     13  H2  LIG L   1       0.814   2.189  -1.144  1.00  0.00      LIG  H
ATOM     14  H3  LIG L   1       1.596   2.208   0.474  1.00  0.00      LIG  H
ATOM     15  H4  LIG L   1      -2.672  -1.431  -0.635  1.00  0.00      LIG  H
END
