# Supplementary material for: On the force field optimisation of β-lactam cores using the force field Toolkit
Source: J Comput Aided Mol Des. 2022 Jul 11;36(7):537–47. doi: 10.1007/s10822-022-00464-3 (PMC9399072; doi:10.1007/s10822-022-00464-3)
Supplement: Supplementary file 1 — Supplementary file1 (.zip 40.0 KB) [file 10822_2022_464_MOESM1_ESM.zip › SI/penem.str]

* Toppar stream file generated by
* CHARMM General Force Field (CGenFF) program version 2.5
* For use with CGenFF version 4.5
*

read rtf card append
* Topologies generated by
* CHARMM General Force Field (CGenFF) program version 2.5
*
36 1

! "penalty" is the highest penalty score of the associated parameters.
! Penalties lower than 10 indicate the analogy is fair; penalties between 10
! and 50 mean some basic validation is recommended; penalties higher than
! 50 indicate poor analogy and mandate extensive validation/optimization.

RESI LIG      -1.000 ! param penalty= 244.000 ; charge penalty= 236.899
GROUP            ! CHARGE   CH_PENALTY
ATOM S      SG311  -0.143 !  166.629
ATOM O1     OG2D1  -0.469 !    2.604
ATOM N      NG2R43 -0.328 !  210.981
ATOM C1     CG3RC1 -0.039 !  236.899
ATOM C2     CG3C41 -0.182 !  141.038
ATOM C3     CG2R53  0.584 !   57.678
ATOM C4     CG2R51  0.537 !  161.393
ATOM C5     CG2R51 -0.342 !   93.095
ATOM C6     CG2O3   0.434 !  140.744
ATOM O2     OG2D2   -0.76 !    5.823
ATOM O3     OG2D2   -0.76 !    5.823
ATOM H1     HGA1     0.09 !   11.067
ATOM H2     HGA2     0.09 !    4.361
ATOM H3     HGA2     0.09 !    4.361
ATOM H4     HGR52   0.198 !   80.079

BOND S    C5  
BOND S    C1  
BOND O1   C3  
BOND N    C3  
BOND N    C4  
BOND N    C1  
BOND C1   C2  
BOND C1   H1  
BOND C2   C3  
BOND C2   H2  
BOND C2   H3  
BOND C4   C5  
BOND C4   C6  
BOND C5   H4  
BOND C6   O2  
BOND C6   O3  
IMPR C3     C2     N      O1    
IMPR C6     O3     O2     C4    

END

read param card flex append
* Parameters generated by analogy by
* CHARMM General Force Field (CGenFF) program version 2.5
*

! Penalties lower than 10 indicate the analogy is fair; penalties between 10
! and 50 mean some basic validation is recommended; penalties higher than
! 50 indicate poor analogy and mandate extensive validation/optimization.

!=============================================================
!
! Parameter file generated by the Force Field ToolKit (ffTK)
!
! For additional information, see:
! http://www.ks.uiuc.edu/Research/vmd/plugins/fftk
! http://www.ks.uiuc.edu/Research/fftk
!
! Authors:
! Christopher G. Mayne
! Beckman Institute for Advanced Science and Technology
! University of Illinois, Urbana-Champaign
! http://www.ks.uiuc.edu/~mayne
! mayne@ks.uiuc.edu
!
! James C. Gumbart
! Georgia Institute of Technology
! http://simbac.gatech.edu
! gumbart_physics.gatech.edu
!
! If you use parameters developed using ffTK, please cite:
! C.G. Mayne, J. Saam, K. Schulten, E. Tajkhorshid, J.C. Gumbart. J. Comput. Chem. 2013, 34, 2757-2770.
!
!=============================================================

BONDS
!V(bond) = Kb(b - b0)**2
!
!Kb: kcal/mole/A**2
!b0: A
!
!atom type Kb b0
!
CG2O3   CG2R51  259.897    1.506    ! /tmp/php , from CG2O1 CG2R51, PENALTY= 10
CG2O3   OG2D2   655.014    1.263    ! PROT adm jr. 7/23/91, acetic acid
CG2R51  CG2R51  437.228    1.347    ! PROT histidine, adm jr., 6/27/90
CG2R51  NG2R43  206.326    1.435    ! /tmp/php , from CG2R61 NG2S1, PENALTY= 85
CG2R51  SG311   183.881    1.778    ! /tmp/php , from CG2R53 SG311, PENALTY= 28
CG2R51  HGR52   349.064    1.083    ! PROT his, adm jr., 6/27/90
CG2R53  CG3C41  134.146    1.547    ! AZDO, 2-azetidinone, kevo
CG2R53  NG2R43  202.690    1.403    ! AZDO, 2-azetidinone, kevo
CG2R53  OG2D1   721.891    1.218    ! 560 620 *NEW* 2PDO, 2-pyrrolidinone, kevo
CG3C41  CG3RC1  117.913    1.534    ! /tmp/php , from CG3C41 CG3C41, PENALTY= 44
CG3C41  HGA2    329.351    1.099    ! CBU, cyclobutane, AZDO, 2-azetidinone, lsk
CG3RC1  NG2R43  121.505    1.470    ! /tmp/php , from CG3C41 NG2R43, PENALTY= 44
CG3RC1  SG311   79.073     1.850    ! /tmp/php , from CG321 SG311, PENALTY= 75
CG3RC1  HGA1    295.142    1.094    ! CARBOCY carbocyclic sugars

ANGLES
!
!V(angle) = Ktheta(Theta - Theta0)**2
!
!V(Urey-Bradley) = Kub(S - S0)**2
!
!Ktheta: kcal/mole/rad**2
!Theta0: degrees
!Kub: kcal/mole/A**2 (Urey-Bradley)
!S0: A
!
!atom types     Ktheta    Theta0   Kub     S0
!
!
CG2R51  CG2O3   OG2D2   97.284   113.103  50.00    2.3530  ! /tmp/php , from CG2R61 CG2O3 OG2D2, PENALTY= 8.5
OG2D2   CG2O3   OG2D2   136.012  132.375  70.00    2.2587  ! PROT adm jr. 7/23/91, correction, ACETATE (KK)
CG2O3   CG2R51  CG2R51  22.115   126.613     ! /tmp/php , from CG2O1 CG2R51 CG2R51, PENALTY= 7.5
CG2O3   CG2R51  NG2R43  86.400   122.583  32.00    2.4830  ! /tmp/php , from NG2D1 CG2R64 NG2P1, PENALTY= 137
CG2R51  CG2R51  NG2R43  140.737  110.864     ! /tmp/php , from CG2O1 CG2R51 CG2R51, PENALTY= 55
CG2R51  CG2R51  SG311   95.326   116.220     ! /tmp/php , from CG2R51 CG2R51 SG3O2, PENALTY= 23
CG2R51  CG2R51  HGR52   64.857   124.427  15.00    2.2150  ! PROT adm jr., 6/27/90, his
SG311   CG2R51  HGR52   64.597   119.874     ! /tmp/php , from NG3P2 CG2R51 HGR52, PENALTY= 122
CG3C41  CG2R53  NG2R43  163.480  91.869      ! AZDO, 2-azetidinone, kevo
CG3C41  CG2R53  OG2D1   70.097   134.352     ! AZDO, 2-azetidinone, lsk & kevo
NG2R43  CG2R53  OG2D1   108.050  133.162     ! AZDO, 2-azetidinone, lsk & kevo
CG2R53  CG3C41  CG3RC1  149.820  85.191      ! /tmp/php , from CG2R53 CG3C41 CG3C41, PENALTY= 10.3
CG2R53  CG3C41  HGA2    79.828   114.679     ! AZDO, 2-azetidinone, lsk & kevo
CG3RC1  CG3C41  HGA2    52.342   116.174     ! /tmp/php , from CG3C41 CG3C41 HGA2, PENALTY= 10.3
HGA2    CG3C41  HGA2    41.449   110.864  5.40     1.8067  ! CBU, cyclobutane; AZDO, 2-azetidinone; QM by Nikolay Simakov; lsk & kevo
CG3C41  CG3RC1  NG2R43  130.658  90.085      ! /tmp/php , from CG3C41 CG3C41 NG2R43, PENALTY= 44
CG3C41  CG3RC1  SG311   161.716  119.004     ! /tmp/php , from CG2O4 CG3C41 CG3C41, PENALTY= 180.5
CG3C41  CG3RC1  HGA1    40.821   117.803     ! /tmp/php , from CG3C41 CG3C41 HGA2, PENALTY= 44
NG2R43  CG3RC1  SG311   164.969  104.725     ! /tmp/php , from NG2R43 CG3C41 HGA2, PENALTY= 244
NG2R43  CG3RC1  HGA1    59.656   114.547     ! /tmp/php , from NG2R43 CG3C41 HGA2, PENALTY= 44
SG311   CG3RC1  HGA1    72.566   109.080     ! /tmp/php , from SG311 CG321 HGA2, PENALTY= 75
CG2R51  NG2R43  CG2R53  179.921  129.597     ! /tmp/php , from CG2R53 NG2R43 HGP1, PENALTY= 143
CG2R51  NG2R43  CG3RC1  125.528  114.082     ! /tmp/php , from CG3C41 NG2R43 HGP1, PENALTY= 153.3
CG2R53  NG2R43  CG3RC1  122.963  92.658      ! /tmp/php , from CG2R53 NG2R43 CG3C41, PENALTY= 10.3
CG2R51  SG311   CG3RC1  165.160  89.169      ! /tmp/php , from CG2R64 SG311 CG321, PENALTY= 26.3

DIHEDRALS
!
!V(dihedral) = Kchi(1 + cos(n(chi) - delta))
!
!Kchi: kcal/mole
!n: multiplicity
!delta: degrees
!
!atom types             Kchi    n   delta
!
HGA1    CG3RC1  NG2R43  CG2R51  0.0480   3  180.00 ! 
HGA2    CG3C41  CG3RC1  SG311   0.3640   3  180.00 ! 
HGA2    CG3C41  CG3RC1  NG2R43  0.0020   3  180.00 ! 
HGA1    CG3RC1  NG2R43  CG2R53  0.0280   3  180.00 ! 
SG311   CG3RC1  NG2R43  CG2R51  0.0010   3  180.00 ! 
CG3C41  CG2R53  NG2R43  CG2R51  0.3820   2  180.00 ! 
CG2R53  CG3C41  CG3RC1  HGA1    0.0980   3  180.00 ! 
OG2D1   CG2R53  NG2R43  CG2R51  1.5120   2  180.00 ! 
SG311   CG3RC1  NG2R43  CG2R53  0.0250   3  180.00 ! 
OG2D1   CG2R53  CG3C41  HGA2    0.0350   3  0.00  ! 
HGA2    CG3C41  CG3RC1  HGA1    0.0120   3  180.00 ! 
OG2D1   CG2R53  CG3C41  CG3RC1  0.0350   3  0.00  ! 
CG3C41  CG3RC1  NG2R43  CG2R51  0.0660   3  180.00 ! 
CG2R53  CG3C41  CG3RC1  SG311   1.8720   3  180.00 ! 
NG2R43  CG2R53  CG3C41  HGA2    0.0060   3  180.00 ! 
CG3C41  CG3RC1  NG2R43  CG2R53  0.0720   3  180.00 ! 
CG3C41  CG2R53  NG2R43  CG3RC1  0.5780   2  180.00 ! 
CG2R53  CG3C41  CG3RC1  NG2R43  0.0960   3  180.00 ! 
NG2R43  CG2R53  CG3C41  CG3RC1  0.1630   3  180.00 ! 
OG2D1   CG2R53  NG2R43  CG3RC1  0.0060   2  180.00 ! 
NG2R43  CG2R51  CG2R51  HGR52   6.4040   2  180.00 ! 
CG2R51  CG2R51  NG2R43  CG3RC1  2.5940   1  180.00 ! 
CG2R51  CG2R51  NG2R43  CG3RC1  0.5750   2  180.00 ! 
CG3C41  CG3RC1  SG311   CG2R51  5.7350   1  0.00  ! 
CG3C41  CG3RC1  SG311   CG2R51  0.0090   3  180.00 ! 
CG2O3   CG2R51  CG2R51  SG311   0.2360   2  180.00 ! 
HGA1    CG3RC1  SG311   CG2R51  0.1870   3  180.00 ! 
NG2R43  CG2R51  CG2R51  SG311   2.3670   2  180.00 ! 
OG2D2   CG2O3   CG2R51  NG2R43  1.1370   2  180.00 ! 
OG2D2   CG2O3   CG2R51  NG2R43  0.0240   4  180.00 ! 
CG2O3   CG2R51  NG2R43  CG2R53  0.1930   2  0.00  ! 
CG2R51  CG2R51  SG311   CG3RC1  0.3160   1  180.00 ! 
CG2R51  CG2R51  SG311   CG3RC1  0.4480   2  180.00 ! 
OG2D2   CG2O3   CG2R51  CG2R51  0.4980   2  180.00 ! 
OG2D2   CG2O3   CG2R51  CG2R51  0.0010   4  180.00 ! 
CG2O3   CG2R51  NG2R43  CG3RC1  1.1500   1  0.00  ! 
CG2O3   CG2R51  NG2R43  CG3RC1  0.9570   2  180.00 ! 
NG2R43  CG3RC1  SG311   CG2R51  0.6490   1  180.00 ! 
NG2R43  CG3RC1  SG311   CG2R51  0.1700   2  180.00 ! 
NG2R43  CG3RC1  SG311   CG2R51  0.0110   3  180.00 ! 
CG2O3   CG2R51  CG2R51  HGR52   0.9430   2  180.00 ! 
CG2R51  CG2R51  NG2R43  CG2R53  0.0050   2  0.00  ! 
HGR52   CG2R51  SG311   CG3RC1  0.8360   1  0.00  ! 

IMPROPER
!
!V(improper) = Kpsi(psi - psi0)**2
!
!Kpsi: kcal/mole/rad**2
!psi0: degrees
!note that the second column of numbers (0) is ignored
!
!atom types           Kpsi                   psi0
!
CG2O3   OG2D2   OG2D2   CG2R51  29.0713  0  0.00   ! /tmp/php , from CG2O3 OG2D2 OG2D2 CG2R61, PENALTY= 4.5
CG2R53  CG3C41  NG2R43  OG2D1   198.1841  0  0.00   ! AZDO, 2-azetidinone, kevo

NONBONDED nbxmod  5 atom cdiel shift vatom vdistance vswitch -
cutnb 14.0 ctofnb 12.0 ctonnb 10.0 eps 1.0 e14fac 1.0 wmin 1.5 
!
!V(Lennard-Jones) = Eps,i,j[(Rmin,i,j/ri,j)**12 - 2(Rmin,i,j/ri,j)**6]
!
!epsilon: kcal/mole, Eps,i,j = sqrt(eps,i * eps,j)
!Rmin/2: A, Rmin,i,j = Rmin/2,i + Rmin/2,j
!
!atom  ignored    epsilon      Rmin/2   ignored   eps,1-4       Rmin/2,1-4
!

END
